# Supplementary material for: Augmented Endoscopic Images Overlaying Shape Changes in Bone Cutting Procedures
Source: PLoS One. 2016 Sep 1;11(9):e0161815. doi: 10.1371/journal.pone.0161815 (PMC5008631; doi:10.1371/journal.pone.0161815)
Supplement: S1 File — (ZIP) [file pone.0161815.s001.zip]

Archive with 69 entries (69 files):
- S1 File/Data/label.lut
- S1 File/Data/label.mvr
- S1 File/Data/sample.lut
- S1 File/Data/sample.mvr
- S1 File/Data/sample.raw
- S1 File/Data/sculpt_label_cache.raw
- S1 File/Data/sculpt_label_goal.raw
- S1 File/Source/BMGL/bmgl.cpp
- S1 File/Source/BMGL/bmgl.h
- S1 File/Source/BMGL/geometry.cpp
- S1 File/Source/BMGL/geometry.h
- S1 File/Source/BMGL/image.cpp
- S1 File/Source/BMGL/image.h
- S1 File/Source/BMGL/matrix.cpp
- S1 File/Source/BMGL/matrix.h
- S1 File/Source/BMGL/object.cpp
- S1 File/Source/BMGL/object.h
- S1 File/Source/BMGL/proxygeometry.cpp
- S1 File/Source/BMGL/proxygeometry.h
- S1 File/Source/BMGL/vector.cpp
- S1 File/Source/BMGL/vector.h
- S1 File/Source/FeatureView.cpp
- S1 File/Source/FeatureView.h
- S1 File/Source/GL/gl.h
- S1 File/Source/GL/glext.h
- S1 File/Source/GL/glsl.cpp
- S1 File/Source/GL/glsl.h
- S1 File/Source/GL/glu.h
- S1 File/Source/GL/glut.h
- S1 File/Source/Lib/GlAux.Lib
- S1 File/Source/Lib/GlU32.Lib
- S1 File/Source/Lib/glut32.lib
- S1 File/Source/LVBasicFramework.aps
- S1 File/Source/LVBasicFramework.cpp
- S1 File/Source/LVBasicFramework.h
- S1 File/Source/LVBasicFramework.rc
- S1 File/Source/LVBasicFramework.sdf
- S1 File/Source/LVBasicFramework.sln
- S1 File/Source/LVBasicFramework.v12.suo
- S1 File/Source/LVBasicFramework.vcproj
- S1 File/Source/LVBasicFramework.vcxproj
- S1 File/Source/LVBasicFramework.vcxproj.filters
- S1 File/Source/LVBasicFramework.vcxproj.user
- S1 File/Source/LVBasicFrameworkDoc.cpp
- S1 File/Source/LVBasicFrameworkDoc.h
- S1 File/Source/LVBasicFrameworkView.cpp
- S1 File/Source/LVBasicFrameworkView.h
- S1 File/Source/LVSculpt.cpp
- S1 File/Source/LVSculpt.h
- S1 File/Source/MainFrm.cpp
- S1 File/Source/MainFrm.cpp.bak
- S1 File/Source/MainFrm.h
- S1 File/Source/MainFrm.h.bak
- S1 File/Source/OpenGLView.cpp
- S1 File/Source/OpenGLView.h
- S1 File/Source/phong.frag
- S1 File/Source/phong.vert
- S1 File/Source/res/LVBasicFramework.ico
- S1 File/Source/res/LVBasicFramework.rc2
- S1 File/Source/res/LVBasicFrameworkDoc.ico
- S1 File/Source/res/ManifestWinXP.manifest
- S1 File/Source/res/Toolbar.bmp
- S1 File/Source/resource.h
- S1 File/Source/stdafx.cpp
- S1 File/Source/stdafx.h
- S1 File/Source/Utility/trackball.cpp
- S1 File/Source/Utility/trackball.h
- S1 File/Source/Utility/trackball2.cpp
- S1 File/Source/Utility/trackball2.h
