# Supplementary material for: Augmented Endoscopic Images Overlaying Shape Changes in Bone Cutting Procedures
Source: PLoS One. 2016 Sep 1;11(9):e0161815. doi: 10.1371/journal.pone.0161815 (PMC5008631; doi:10.1371/journal.pone.0161815)
Supplement: S1 File — (ZIP) [file pone.0161815.s001.zip › S1 File/Data/label.lut]

-1024
5119
255 255 255 0.000000
255 255 255 0.000000
255 255 255 0.000000
255 255 255 0.000000
255 255 255 0.000000
255 255 255 0.000000
255 255 255 0.000000
255 255 255 0.000000
255 255 255 0.000000
255 255 255 0.000000
255 255 255 0.000000
255 255 255 0.000000
255 255 255 0.000000
255 255 255 0.000000
255 255 255 0.000000
255 255 255 0.000000
255 255 255 0.000000
255 255 255 0.000000
255 255 255 0.000000
255 255 255 0.000000
255 255 255 0.000000
255 255 255 0.000000
255 255 255 0.000000
255 255 255 0.000000
255 255 255 0.000000
255 255 255 0.000000
255 255 255 0.000000
255 255 255 0.000000
255 255 255 0.000000
255 255 255 0.000000
255 255 255 0.000000
255 255 255 0.000000
255 255 255 0.000000
255 255 255 0.000000
255 255 255 0.000000
255 255 255 0.000000
255 255 255 0.000000
255 255 255 0.000000
255 255 255 0.000000
255 255 255 0.000000
255 255 255 0.000000
255 255 255 0.000000
255 255 255 0.000000
255 255 255 0.000000
255 255 255 0.000000
255 255 255 0.000000
255 255 255 0.000000
255 255 255 0.000000
255 255 255 0.000000
255 255 255 0.000000
255 255 255 0.000000
255 255 255 0.000000
255 255 255 0.000000
255 255 255 0.000000
255 255 255 0.000000
255 255 255 0.000000
255 255 255 0.000000
255 255 255 0.000000
255 255 255 0.000000
255 255 255 0.000000
255 255 255 0.000000
255 255 255 0.000000
255 255 255 0.000000
255 255 255 0.000000
255 255 255 0.000000
255 255 255 0.000000
255 255 255 0.000000
255 255 255 0.000000
255 255 255 0.000000
255 255 255 0.000000
255 255 255 0.000000
255 255 255 0.000000
255 255 255 0.000000
255 255 255 0.000000
255 255 255 0.000000
255 255 255 0.000000
255 255 255 0.000000
255 255 255 0.000000
255 255 255 0.000000
255 255 255 0.000000
255 255 255 0.000000
255 255 255 0.000000
255 255 255 0.000000
255 255 255 0.000000
255 255 255 0.000000
255 255 255 0.000000
255 255 255 0.000000
255 255 255 0.000000
255 255 255 0.000000
255 255 255 0.000000
255 255 255 0.000000
255 255 255 0.000000
255 255 255 0.000000
255 255 255 0.000000
255 255 255 0.000000
255 255 255 0.000000
255 255 255 0.000000
255 255 255 0.000000
255 255 255 0.000000
255 255 255 0.000000
255 255 255 0.000000
255 255 255 0.000000
255 255 255 0.000000
255 255 255 0.000000
255 255 255 0.000000
255 255 255 0.000000
255 255 255 0.000000
255 255 255 0.000000
255 255 255 0.000000
255 255 255 0.000000
255 255 255 0.000000
255 255 255 0.000000
255 255 255 0.000000
255 255 255 0.000000
255 255 255 0.000000
255 255 255 0.000000
255 255 255 0.000000
255 255 255 0.000000
255 255 255 0.000000
255 255 255 0.000000
255 255 255 0.000000
255 255 255 0.000000
255 255 255 0.000000
255 255 255 0.000000
255 255 255 0.000000
255 255 255 0.000000
255 255 255 0.000000
255 255 255 0.000000
255 255 255 0.000000
255 255 255 0.000000
255 255 255 0.000000
255 255 255 0.000000
255 255 255 0.000000
255 255 255 0.000000
255 255 255 0.000000
255 255 255 0.000000
255 255 255 0.000000
255 255 255 0.000000
255 255 255 0.000000
255 255 255 0.000000
255 255 255 0.000000
255 255 255 0.000000
255 255 255 0.000000
255 255 255 0.000000
255 255 255 0.000000
255 255 255 0.000000
255 255 255 0.000000
255 255 255 0.000000
255 255 255 0.000000
255 255 255 0.000000
255 255 255 0.000000
255 255 255 0.000000
255 255 255 0.000000
255 255 255 0.000000
255 255 255 0.000000
255 255 255 0.000000
255 255 255 0.000000
255 255 255 0.000000
255 255 255 0.000000
255 255 255 0.000000
255 255 255 0.000000
255 255 255 0.000000
255 255 255 0.000000
255 255 255 0.000000
255 255 255 0.000000
255 255 255 0.000000
255 255 255 0.000000
255 255 255 0.000000
255 255 255 0.000000
255 255 255 0.000000
255 255 255 0.000000
255 255 255 0.000000
255 255 255 0.000000
255 255 255 0.000000
255 255 255 0.000000
255 255 255 0.000000
255 255 255 0.000000
255 255 255 0.000000
255 255 255 0.000000
255 255 255 0.000000
255 255 255 0.000000
255 255 255 0.000000
255 255 255 0.000000
255 255 255 0.000000
255 255 255 0.000000
255 255 255 0.000000
255 255 255 0.000000
255 255 255 0.000000
255 255 255 0.000000
255 255 255 0.000000
255 255 255 0.000000
255 255 255 0.000000
255 255 255 0.000000
255 255 255 0.000000
255 255 255 0.000000
255 255 255 0.000000
255 255 255 0.000000
255 255 255 0.000000
255 255 255 0.000000
255 255 255 0.000000
255 255 255 0.000000
255 255 255 0.000000
255 255 255 0.000000
255 255 255 0.000000
255 255 255 0.000000
255 255 255 0.000000
255 255 255 0.000000
255 255 255 0.000000
255 255 255 0.000000
255 255 255 0.000000
255 255 255 0.000000
255 255 255 0.000000
255 255 255 0.000000
255 255 255 0.000000
255 255 255 0.000000
255 255 255 0.000000
255 255 255 0.000000
255 255 255 0.000000
255 255 255 0.000000
255 255 255 0.000000
255 255 255 0.000000
255 255 255 0.000000
255 255 255 0.000000
255 255 255 0.000000
255 255 255 0.000000
255 255 255 0.000000
255 255 255 0.000000
255 255 255 0.000000
255 255 255 0.000000
255 255 255 0.000000
255 255 255 0.000000
255 255 255 0.000000
255 255 255 0.000000
255 255 255 0.000000
255 255 255 0.000000
255 255 255 0.000000
255 255 255 0.000000
255 255 255 0.000000
255 255 255 0.000000
255 255 255 0.000000
255 255 255 0.000000
255 255 255 0.000000
255 255 255 0.000000
255 255 255 0.000000
255 255 255 0.000000
255 255 255 0.000000
255 255 255 0.000000
255 255 255 0.000000
255 255 255 0.000000
255 255 255 0.000000
255 255 255 0.000000
255 255 255 0.000000
255 255 255 0.000000
255 255 255 0.000000
255 255 255 0.000000
255 255 255 0.000000
255 255 255 0.000000
255 255 255 0.000000
255 255 255 0.000000
255 255 255 0.000000
255 255 255 0.000000
255 255 255 0.000000
255 255 255 0.000000
255 255 255 0.000000
255 255 255 0.000000
255 255 255 0.000000
255 255 255 0.000000
255 255 255 0.000000
255 255 255 0.000000
255 255 255 0.000000
255 255 255 0.000000
255 255 255 0.000000
255 255 255 0.000000
255 255 255 0.000000
255 255 255 0.000000
255 255 255 0.000000
255 255 255 0.000000
255 255 255 0.000000
255 255 255 0.000000
255 255 255 0.000000
255 255 255 0.000000
255 255 255 0.000000
255 255 255 0.000000
255 255 255 0.000000
255 255 255 0.000000
255 255 255 0.000000
255 255 255 0.000000
255 255 255 0.000000
255 255 255 0.000000
255 255 255 0.000000
255 255 255 0.000000
255 255 255 0.000000
255 255 255 0.000000
255 255 255 0.000000
255 255 255 0.000000
255 255 255 0.000000
255 255 255 0.000000
255 255 255 0.000000
255 255 255 0.000000
255 255 255 0.000000
255 255 255 0.000000
255 255 255 0.000000
255 255 255 0.000000
255 255 255 0.000000
255 255 255 0.000000
255 255 255 0.000000
255 255 255 0.000000
255 255 255 0.000000
255 255 255 0.000000
255 255 255 0.000000
255 255 255 0.000000
255 255 255 0.000000
255 255 255 0.000000
255 255 255 0.000000
255 255 255 0.000000
255 255 255 0.000000
255 255 255 0.000000
255 255 255 0.000000
255 255 255 0.000000
255 255 255 0.000000
255 255 255 0.000000
255 255 255 0.000000
255 255 255 0.000000
255 255 255 0.000000
255 255 255 0.000000
255 255 255 0.000000
255 255 255 0.000000
255 255 255 0.000000
255 255 255 0.000000
255 255 255 0.000000
255 255 255 0.000000
255 255 255 0.000000
255 255 255 0.000000
255 255 255 0.000000
255 255 255 0.000000
255 255 255 0.000000
255 255 255 0.000000
255 255 255 0.000000
255 255 255 0.000000
255 255 255 0.000000
255 255 255 0.000000
255 255 255 0.000000
255 255 255 0.000000
255 255 255 0.000000
255 255 255 0.000000
255 255 255 0.000000
255 255 255 0.000000
255 255 255 0.000000
255 255 255 0.000000
255 255 255 0.000000
255 255 255 0.000000
255 255 255 0.000000
255 255 255 0.000000
255 255 255 0.000000
255 255 255 0.000000
255 255 255 0.000000
255 255 255 0.000000
255 255 255 0.000000
255 255 255 0.000000
255 255 255 0.000000
255 255 255 0.000000
255 255 255 0.000000
255 255 255 0.000000
255 255 255 0.000000
255 255 255 0.000000
255 255 255 0.000000
255 255 255 0.000000
255 255 255 0.000000
255 255 255 0.000000
255 255 255 0.000000
255 255 255 0.000000
255 255 255 0.000000
255 255 255 0.000000
255 255 255 0.000000
255 255 255 0.000000
255 255 255 0.000000
255 255 255 0.000000
255 255 255 0.000000
255 255 255 0.000000
255 255 255 0.000000
255 255 255 0.000000
255 255 255 0.000000
255 255 255 0.000000
255 255 255 0.000000
255 255 255 0.000000
255 255 255 0.000000
255 255 255 0.000000
255 255 255 0.000000
255 255 255 0.000000
255 255 255 0.000000
255 255 255 0.000000
255 255 255 0.000000
255 255 255 0.000000
255 255 255 0.000000
255 255 255 0.000000
255 255 255 0.000000
255 255 255 0.000000
255 255 255 0.000000
255 255 255 0.000000
255 255 255 0.000000
255 255 255 0.000000
255 255 255 0.000000
255 255 255 0.000000
255 255 255 0.000000
255 255 255 0.000000
255 255 255 0.000000
255 255 255 0.000000
255 255 255 0.000000
255 255 255 0.000000
255 255 255 0.000000
255 255 255 0.000000
255 255 255 0.000000
255 255 255 0.000000
255 255 255 0.000000
255 255 255 0.000000
255 255 255 0.000000
255 255 255 0.000000
255 255 255 0.000000
255 255 255 0.000000
255 255 255 0.000000
255 255 255 0.000000
255 255 255 0.000000
255 255 255 0.000000
255 255 255 0.000000
255 255 255 0.000000
255 255 255 0.000000
255 255 255 0.000000
255 255 255 0.000000
255 255 255 0.000000
255 255 255 0.000000
255 255 255 0.000000
255 255 255 0.000000
255 255 255 0.000000
255 255 255 0.000000
255 255 255 0.000000
255 255 255 0.000000
255 255 255 0.000000
255 255 255 0.000000
255 255 255 0.000000
255 255 255 0.000000
255 255 255 0.000000
255 255 255 0.000000
255 255 255 0.000000
255 255 255 0.000000
255 255 255 0.000000
255 255 255 0.000000
255 255 255 0.000000
255 255 255 0.000000
255 255 255 0.000000
255 255 255 0.000000
255 255 255 0.000000
255 255 255 0.000000
255 255 255 0.000000
255 255 255 0.000000
255 255 255 0.000000
255 255 255 0.000000
255 255 255 0.000000
255 255 255 0.000000
255 255 255 0.000000
255 255 255 0.000000
255 255 255 0.000000
255 255 255 0.000000
255 255 255 0.000000
255 255 255 0.000000
255 255 255 0.000000
255 255 255 0.000000
255 255 255 0.000000
255 255 255 0.000000
255 255 255 0.000000
255 255 255 0.000000
255 255 255 0.000000
255 255 255 0.000000
255 255 255 0.000000
255 255 255 0.000000
255 255 255 0.000000
255 255 255 0.000000
255 255 255 0.000000
255 255 255 0.000000
255 255 255 0.000000
255 255 255 0.000000
255 255 255 0.000000
255 255 255 0.000000
255 255 255 0.000000
255 255 255 0.000000
255 255 255 0.000000
255 255 255 0.000000
255 255 255 0.000000
255 255 255 0.000000
255 255 255 0.000000
255 255 255 0.000000
255 255 255 0.000000
255 255 255 0.000000
255 255 255 0.000000
255 255 255 0.000000
255 255 255 0.000000
255 255 255 0.000000
255 255 255 0.000000
255 255 255 0.000000
255 255 255 0.000000
255 255 255 0.000000
255 255 255 0.000000
255 255 255 0.000000
255 255 255 0.000000
255 255 255 0.000000
255 255 255 0.000000
255 255 255 0.000000
255 255 255 0.000000
255 255 255 0.000000
255 255 255 0.000000
255 255 255 0.000000
255 255 255 0.000000
255 255 255 0.000000
255 255 255 0.000000
255 255 255 0.000000
255 255 255 0.000000
255 255 255 0.000000
255 255 255 0.000000
255 255 255 0.000000
255 255 255 0.000000
255 255 255 0.000000
255 255 255 0.000000
255 255 255 0.000000
255 255 255 0.000000
255 255 255 0.000000
255 255 255 0.000000
255 255 255 0.000000
255 255 255 0.000000
255 255 255 0.000000
255 255 255 0.000000
255 255 255 0.000000
255 255 255 0.000000
255 255 255 0.000000
255 255 255 0.000000
255 255 255 0.000000
255 255 255 0.000000
255 255 255 0.000000
255 255 255 0.000000
255 255 255 0.000000
255 255 255 0.000000
255 255 255 0.000000
255 255 255 0.000000
255 255 255 0.000000
255 255 255 0.000000
255 255 255 0.000000
255 255 255 0.000000
255 255 255 0.000000
255 255 255 0.000000
255 255 255 0.000000
255 255 255 0.000000
255 255 255 0.000000
255 255 255 0.000000
255 255 255 0.000000
255 255 255 0.000000
255 255 255 0.000000
255 255 255 0.000000
255 255 255 0.000000
255 255 255 0.000000
255 255 255 0.000000
255 255 255 0.000000
255 255 255 0.000000
255 255 255 0.000000
255 255 255 0.000000
255 255 255 0.000000
255 255 255 0.000000
255 255 255 0.000000
255 255 255 0.000000
255 255 255 0.000000
255 255 255 0.000000
255 255 255 0.000000
255 255 255 0.000000
255 255 255 0.000000
255 255 255 0.000000
255 255 255 0.000000
255 255 255 0.000000
255 255 255 0.000000
255 255 255 0.000000
255 255 255 0.000000
255 255 255 0.000000
255 255 255 0.000000
255 255 255 0.000000
255 255 255 0.000000
255 255 255 0.000000
255 255 255 0.000000
255 255 255 0.000000
255 255 255 0.000000
255 255 255 0.000000
255 255 255 0.000000
255 255 255 0.000000
255 255 255 0.000000
255 255 255 0.000000
255 255 255 0.000000
255 255 255 0.000000
255 255 255 0.000000
255 255 255 0.000000
255 255 255 0.000000
255 255 255 0.000000
255 255 255 0.000000
255 255 255 0.000000
255 255 255 0.000000
255 255 255 0.000000
255 255 255 0.000000
255 255 255 0.000000
255 255 255 0.000000
255 255 255 0.000000
255 255 255 0.000000
255 255 255 0.000000
255 255 255 0.000000
255 255 255 0.000000
255 255 255 0.000000
255 255 255 0.000000
255 255 255 0.000000
255 255 255 0.000000
255 255 255 0.000000
255 255 255 0.000000
255 255 255 0.000000
255 255 255 0.000000
255 255 255 0.000000
255 255 255 0.000000
255 255 255 0.000000
255 255 255 0.000000
255 255 255 0.000000
255 255 255 0.000000
255 255 255 0.000000
255 255 255 0.000000
255 255 255 0.000000
255 255 255 0.000000
255 255 255 0.000000
255 255 255 0.000000
255 255 255 0.000000
255 255 255 0.000000
255 255 255 0.000000
255 255 255 0.000000
255 255 255 0.000000
255 255 255 0.000000
255 255 255 0.000000
255 255 255 0.000000
255 255 255 0.000000
255 255 255 0.000000
255 255 255 0.000000
255 255 255 0.000000
255 255 255 0.000000
255 255 255 0.000000
255 255 255 0.000000
255 255 255 0.000000
255 255 255 0.000000
255 255 255 0.000000
255 255 255 0.000000
255 255 255 0.000000
255 255 255 0.000000
255 255 255 0.000000
255 255 255 0.000000
255 255 255 0.000000
255 255 255 0.000000
255 255 255 0.000000
255 255 255 0.000000
255 255 255 0.000000
255 255 255 0.000000
255 255 255 0.000000
255 255 255 0.000000
255 255 255 0.000000
255 255 255 0.000000
255 255 255 0.000000
255 255 255 0.000000
255 255 255 0.000000
255 255 255 0.000000
255 255 255 0.000000
255 255 255 0.000000
255 255 255 0.000000
255 255 255 0.000000
255 255 255 0.000000
255 255 255 0.000000
255 255 255 0.000000
255 255 255 0.000000
255 255 255 0.000000
255 255 255 0.000000
255 255 255 0.000000
255 255 255 0.000000
255 255 255 0.000000
255 255 255 0.000000
255 255 255 0.000000
255 255 255 0.000000
255 255 255 0.000000
255 255 255 0.000000
255 255 255 0.000000
255 255 255 0.000000
255 255 255 0.000000
255 255 255 0.000000
255 255 255 0.000000
255 255 255 0.000000
255 255 255 0.000000
255 255 255 0.000000
255 255 255 0.000000
255 255 255 0.000000
255 255 255 0.000000
255 255 255 0.000000
255 255 255 0.000000
255 255 255 0.000000
255 255 255 0.000000
255 255 255 0.000000
255 255 255 0.000000
255 255 255 0.000000
255 255 255 0.000000
255 255 255 0.000000
255 255 255 0.000000
255 255 255 0.000000
255 255 255 0.000000
255 255 255 0.000000
255 255 255 0.000000
255 255 255 0.000000
255 255 255 0.000000
255 255 255 0.000000
255 255 255 0.000000
255 255 255 0.000000
255 255 255 0.000000
255 255 255 0.000000
255 255 255 0.000000
255 255 255 0.000000
255 255 255 0.000000
255 255 255 0.000000
255 255 255 0.000000
255 255 255 0.000000
255 255 255 0.000000
255 255 255 0.000000
255 255 255 0.000000
255 255 255 0.000000
255 255 255 0.000000
255 255 255 0.000000
255 255 255 0.000000
255 255 255 0.000000
255 255 255 0.000000
255 255 255 0.000000
255 255 255 0.000000
255 255 255 0.000000
255 255 255 0.000000
255 255 255 0.000000
255 255 255 0.000000
255 255 255 0.000000
255 255 255 0.000000
255 255 255 0.000000
255 255 255 0.000000
255 255 255 0.000000
255 255 255 0.000000
255 255 255 0.000000
255 255 255 0.000000
255 255 255 0.000000
255 255 255 0.000000
255 255 255 0.000000
255 255 255 0.000000
255 255 255 0.000000
255 255 255 0.000000
255 255 255 0.000000
255 255 255 0.000000
255 255 255 0.000000
255 255 255 0.000000
255 255 255 0.000000
255 255 255 0.000000
255 255 255 0.000000
255 255 255 0.000000
255 255 255 0.000000
255 255 255 0.000000
255 255 255 0.000000
255 255 255 0.000000
255 255 255 0.000000
255 255 255 0.000000
255 255 255 0.000000
255 255 255 0.000000
255 255 255 0.000000
255 255 255 0.000000
255 255 255 0.000000
255 255 255 0.000000
255 255 255 0.000000
255 255 255 0.000000
255 255 255 0.000000
255 255 255 0.000000
255 255 255 0.000000
255 255 255 0.000000
255 255 255 0.000000
255 255 255 0.000000
255 255 255 0.000000
255 255 255 0.000000
255 255 255 0.000000
255 255 255 0.000000
255 255 255 0.000000
255 255 255 0.000000
255 255 255 0.000000
255 255 255 0.000000
255 255 255 0.000000
255 255 255 0.000000
255 255 255 0.000000
255 255 255 0.000000
255 255 255 0.000000
255 255 255 0.000000
255 255 255 0.000000
255 255 255 0.000000
255 255 255 0.000000
255 255 255 0.000000
255 255 255 0.000000
255 255 255 0.000000
255 255 255 0.000000
255 255 255 0.000000
255 255 255 0.000000
255 255 255 0.000000
255 255 255 0.000000
255 255 255 0.000000
255 255 255 0.000000
255 255 255 0.000000
255 255 255 0.000000
255 255 255 0.000000
255 255 255 0.000000
255 255 255 0.000000
255 255 255 0.000000
255 255 255 0.000000
255 255 255 0.000000
255 255 255 0.000000
255 255 255 0.000000
255 255 255 0.000000
255 255 255 0.000000
255 255 255 0.000000
255 255 255 0.000000
255 255 255 0.000000
255 255 255 0.000000
255 255 255 0.000000
255 255 255 0.000000
255 255 255 0.000000
255 255 255 0.000000
255 255 255 0.000000
255 255 255 0.000000
255 255 255 0.000000
255 255 255 0.000000
255 255 255 0.000000
255 255 255 0.000000
255 255 255 0.000000
255 255 255 0.000000
255 255 255 0.000000
255 255 255 0.000000
255 255 255 0.000000
255 255 255 0.000000
255 255 255 0.000000
255 255 255 0.000000
255 255 255 0.000000
255 255 255 0.000000
255 255 255 0.000000
255 255 255 0.000000
255 255 255 0.000000
255 255 255 0.000000
255 255 255 0.000000
255 255 255 0.000000
255 255 255 0.000000
255 255 255 0.000000
255 255 255 0.000000
255 255 255 0.000000
255 255 255 0.000000
255 255 255 0.000000
255 255 255 0.000000
255 255 255 0.000000
255 255 255 0.000000
255 255 255 0.000000
255 255 255 0.000000
255 255 255 0.000000
255 255 255 0.000000
255 255 255 0.000000
255 255 255 0.000000
255 255 255 0.000000
255 255 255 0.000000
255 255 255 0.000000
255 255 255 0.000000
255 255 255 0.000000
255 255 255 0.000000
255 255 255 0.000000
255 255 255 0.000000
255 255 255 0.000000
255 255 255 0.000000
255 255 255 0.000000
255 255 255 0.000000
255 255 255 0.000000
255 255 255 0.000000
255 255 255 0.000000
255 255 255 0.000000
255 255 255 0.000000
255 255 255 0.000000
255 255 255 0.000000
255 255 255 0.000000
255 255 255 0.000000
255 255 255 0.000000
255 255 255 0.000000
255 255 255 0.000000
255 255 255 0.000000
255 255 255 0.000000
255 255 255 0.000000
255 255 255 0.000000
255 255 255 0.000000
255 255 255 0.000000
255 255 255 0.000000
255 255 255 0.000000
255 255 255 0.000000
255 255 255 0.000000
255 255 255 0.000000
255 255 255 0.000000
255 255 255 0.000000
255 255 255 0.000000
255 255 255 0.000000
255 255 255 0.000000
255 255 255 0.000000
255 255 255 0.000000
255 255 255 0.000000
255 255 255 0.000000
255 255 255 0.000000
255 255 255 0.000000
255 255 255 0.000000
255 255 255 0.000000
255 255 255 0.000000
255 255 255 0.000000
255 255 255 0.000000
255 255 255 0.000000
255 255 255 0.000000
255 255 255 0.000000
255 255 255 0.000000
255 255 255 0.000000
255 255 255 0.000000
255 255 255 0.000000
255 255 255 0.000000
255 255 255 0.000000
255 255 255 0.000000
255 255 255 0.000000
255 255 255 0.000000
255 255 255 0.000000
255 255 255 0.000000
255 255 255 0.000000
255 255 255 0.000000
255 255 255 0.000000
255 255 255 0.000000
255 255 255 0.000000
255 255 255 0.000000
255 255 255 0.000000
255 255 255 0.000000
255 255 255 0.000000
255 255 255 0.000000
255 255 255 0.000000
255 255 255 0.000000
255 255 255 0.000000
255 255 255 0.000000
255 255 255 0.000000
255 255 255 0.000000
255 255 255 0.000000
255 255 255 0.000000
255 255 255 0.000000
255 255 255 0.000000
255 255 255 0.000000
255 255 255 0.000000
255 255 255 0.000000
255 255 255 0.000000
255 255 255 0.000000
255 255 255 0.000000
255 255 255 0.000000
255 255 255 0.000000
255 255 255 0.000000
255 255 255 0.000000
255 255 255 0.000000
255 255 255 0.000000
255 255 255 0.000000
255 255 255 0.000000
255 255 255 0.000000
255 255 255 0.000000
255 255 255 0.000000
255 255 255 0.000000
255 255 255 0.000000
255 255 255 0.000000
255 255 255 0.000000
255 255 255 0.000000
255 255 255 0.000000
255 255 255 0.000000
255 255 255 0.000000
255 255 255 0.000000
255 255 255 0.000000
255 255 255 0.000000
255 255 255 0.000000
255 255 255 0.000000
255 255 255 0.000000
255 255 255 0.000000
255 255 255 0.000000
255 255 255 0.000000
255 255 255 0.000000
255 255 255 0.000000
255 255 255 0.000000
255 255 255 0.000000
255 255 255 0.000000
255 255 255 0.000000
255 255 255 0.000000
255 255 255 0.000000
255 255 255 0.000000
255 255 255 0.000000
255 255 255 0.000000
255 255 255 0.000000
255 255 255 0.000000
255 255 255 0.000000
255 255 255 0.000000
255 255 255 0.000000
255 255 255 0.000000
255 255 255 0.000000
255 255 255 0.000000
255 255 255 0.000000
255 255 255 0.000000
255 255 255 0.000000
255 255 255 0.000000
255 255 255 0.000000
255 255 255 0.000000
255 255 255 0.000000
255 255 255 0.000000
255 255 255 0.000000
255 255 255 0.000000
255 255 255 0.000000
255 255 255 0.000000
255 255 255 0.000000
255 255 255 0.000000
255 255 255 0.000000
255 255 255 0.000000
255 255 255 0.000000
255 255 255 0.000000
255 255 255 0.000000
255 255 255 0.000000
255 255 255 0.000000
255 255 255 0.000000
255 255 255 0.000000
255 255 255 0.000000
255 255 255 0.000000
255 255 255 0.000000
255 255 255 0.000000
255 255 255 0.000000
255 255 255 0.000000
255 255 255 0.000000
255 255 255 0.000000
255 255 255 0.000000
255 255 255 0.000000
255 255 255 0.000000
255 255 255 0.000000
255 255 255 0.000000
255 255 255 0.000000
255 255 255 0.000000
255 255 255 0.000000
255 255 255 0.000000
255 255 255 0.000000
255 255 255 0.000000
255 255 255 0.000000
255 255 255 0.000000
255 255 255 0.000000
255 255 255 0.000000
255 255 255 0.000000
255 255 255 0.000000
255 255 255 0.032258
255 255 255 0.064516
255 255 255 0.096774
255 255 255 0.129032
255 255 255 0.161290
255 255 255 0.193548
255 255 255 0.225806
255 255 255 0.258065
255 255 255 0.290323
255 255 255 0.322581
255 255 255 0.354839
255 255 255 0.387097
255 255 255 0.419355
255 255 255 0.451613
255 255 255 0.483871
255 255 255 0.516129
255 255 255 0.548387
255 255 255 0.580645
255 255 255 0.612903
255 255 255 0.645161
255 255 255 0.677419
255 255 255 0.709677
255 255 255 0.741935
255 255 255 0.774194
255 255 255 0.806452
255 255 255 0.838710
255 255 255 0.870968
255 255 255 0.903226
255 255 255 0.935484
255 255 255 0.967742
255 255 255 1.000000
255 255 255 1.000000
255 255 255 1.000000
255 255 255 1.000000
255 255 255 1.000000
255 255 255 1.000000
255 255 255 1.000000
255 255 255 1.000000
255 255 255 1.000000
255 255 255 1.000000
255 255 255 1.000000
255 255 255 1.000000
255 255 255 1.000000
255 255 255 1.000000
255 255 255 1.000000
255 255 255 1.000000
255 255 255 1.000000
255 255 255 1.000000
255 255 255 1.000000
255 255 255 1.000000
255 255 255 1.000000
255 255 255 1.000000
255 255 255 1.000000
255 255 255 1.000000
255 255 255 1.000000
255 255 255 1.000000
255 255 255 1.000000
255 255 255 1.000000
255 255 255 1.000000
255 255 255 1.000000
255 255 255 1.000000
255 255 255 1.000000
255 255 255 1.000000
255 255 255 1.000000
255 255 255 1.000000
255 255 255 1.000000
255 255 255 1.000000
255 255 255 1.000000
255 255 255 1.000000
255 255 255 1.000000
255 255 255 1.000000
255 255 255 1.000000
255 255 255 1.000000
255 255 255 1.000000
255 255 255 1.000000
255 255 255 1.000000
255 255 255 1.000000
255 255 255 1.000000
255 255 255 1.000000
255 255 255 1.000000
255 255 255 1.000000
255 255 255 1.000000
255 255 255 1.000000
255 255 255 1.000000
255 255 255 1.000000
255 255 255 1.000000
255 255 255 1.000000
255 255 255 1.000000
255 255 255 1.000000
255 255 255 1.000000
255 255 255 1.000000
255 255 255 1.000000
255 255 255 1.000000
255 255 255 1.000000
255 255 255 1.000000
255 255 255 1.000000
255 255 255 1.000000
255 255 255 1.000000
255 255 255 1.000000
255 255 255 1.000000
255 255 255 1.000000
255 255 255 1.000000
255 255 255 1.000000
255 255 255 1.000000
255 255 255 1.000000
255 255 255 1.000000
255 255 255 1.000000
255 255 255 1.000000
255 255 255 1.000000
255 255 255 1.000000
255 255 255 1.000000
255 255 255 1.000000
255 255 255 1.000000
255 255 255 1.000000
255 255 255 1.000000
255 255 255 1.000000
255 255 255 1.000000
255 255 255 1.000000
255 255 255 1.000000
255 255 255 1.000000
255 255 255 1.000000
255 255 255 1.000000
255 255 255 1.000000
255 255 255 1.000000
255 255 255 1.000000
255 255 255 1.000000
255 255 255 1.000000
255 255 255 1.000000
255 255 255 1.000000
255 255 255 1.000000
255 255 255 1.000000
255 255 255 1.000000
255 255 255 1.000000
255 255 255 1.000000
255 255 255 1.000000
255 255 255 1.000000
255 255 255 1.000000
255 255 255 1.000000
255 255 255 1.000000
255 255 255 1.000000
255 255 255 1.000000
255 255 255 1.000000
255 255 255 1.000000
255 255 255 1.000000
255 255 255 1.000000
255 255 255 1.000000
255 255 255 1.000000
255 255 255 1.000000
255 255 255 1.000000
255 255 255 1.000000
255 255 255 1.000000
255 255 255 1.000000
255 255 255 1.000000
255 255 255 1.000000
255 255 255 1.000000
255 255 255 1.000000
255 255 255 1.000000
255 255 255 1.000000
255 255 255 1.000000
255 255 255 1.000000
255 255 255 1.000000
255 255 255 1.000000
255 255 255 1.000000
255 255 255 1.000000
255 255 255 1.000000
255 255 255 1.000000
255 255 255 1.000000
255 255 255 1.000000
255 255 255 1.000000
255 255 255 1.000000
255 255 255 1.000000
255 255 255 1.000000
255 255 255 1.000000
255 255 255 1.000000
255 255 255 1.000000
255 255 255 1.000000
255 255 255 1.000000
255 255 255 1.000000
255 255 255 1.000000
255 255 255 1.000000
255 255 255 1.000000
255 255 255 1.000000
255 255 255 1.000000
255 255 255 1.000000
255 255 255 1.000000
255 255 255 1.000000
255 255 255 1.000000
255 255 255 1.000000
255 255 255 1.000000
255 255 255 1.000000
255 255 255 1.000000
255 255 255 1.000000
255 255 255 1.000000
255 255 255 1.000000
255 255 255 1.000000
255 255 255 1.000000
255 255 255 1.000000
255 255 255 1.000000
255 255 255 1.000000
255 255 255 1.000000
255 255 255 1.000000
255 255 255 1.000000
255 255 255 1.000000
255 255 255 1.000000
255 255 255 1.000000
255 255 255 1.000000
255 255 255 1.000000
255 255 255 1.000000
255 255 255 1.000000
255 255 255 1.000000
255 255 255 1.000000
255 255 255 1.000000
255 255 255 1.000000
255 255 255 1.000000
255 255 255 1.000000
255 255 255 1.000000
255 255 255 1.000000
255 255 255 1.000000
255 255 255 1.000000
255 255 255 1.000000
255 255 255 1.000000
255 255 255 1.000000
255 255 255 1.000000
255 255 255 1.000000
255 255 255 1.000000
255 255 255 1.000000
255 255 255 1.000000
255 255 255 1.000000
255 255 255 1.000000
255 255 255 1.000000
255 255 255 1.000000
255 255 255 1.000000
255 255 255 0.000000
255 255 255 0.000000
255 255 255 0.000000
255 255 255 0.000000
255 255 255 0.000000
255 255 255 0.000000
255 255 255 0.000000
255 255 255 0.000000
255 255 255 0.000000
255 255 255 0.000000
255 255 255 0.000000
255 255 255 0.000000
255 255 255 0.000000
255 255 255 0.000000
255 255 255 0.000000
255 255 255 0.000000
255 255 255 0.000000
255 255 255 0.000000
255 255 255 0.000000
255 255 255 0.000000
255 255 255 0.000000
255 255 255 0.000000
255 255 255 0.000000
255 255 255 0.000000
255 255 255 0.000000
255 255 255 0.000000
255 255 255 0.000000
255 255 255 0.000000
255 255 255 0.000000
255 255 255 0.000000
255 255 255 0.000000
255 255 255 0.000000
255 255 255 0.000000
255 255 255 0.000000
255 255 255 0.000000
255 255 255 0.000000
255 255 255 0.000000
255 255 255 0.000000
255 255 255 0.000000
255 255 255 0.000000
255 255 255 0.000000
255 255 255 0.000000
255 255 255 0.000000
255 255 255 0.000000
255 255 255 0.000000
255 255 255 0.000000
255 255 255 0.000000
255 255 255 0.000000
255 255 255 0.000000
255 255 255 0.000000
255 255 255 0.000000
255 255 255 0.000000
255 255 255 0.000000
255 255 255 0.000000
255 255 255 0.000000
255 255 255 0.000000
255 255 255 0.000000
255 255 255 0.000000
255 255 255 0.000000
255 255 255 0.000000
255 255 255 0.000000
255 255 255 0.000000
255 255 255 0.000000
255 255 255 0.000000
255 255 255 0.000000
255 255 255 0.000000
255 255 255 0.000000
255 255 255 0.000000
255 255 255 0.000000
255 255 255 0.000000
255 255 255 0.000000
255 255 255 0.000000
255 255 255 0.000000
255 255 255 0.000000
255 255 255 0.000000
255 255 255 0.000000
255 255 255 0.000000
255 255 255 0.000000
255 255 255 0.000000
255 255 255 0.000000
255 255 255 0.000000
255 255 255 0.000000
255 255 255 0.000000
255 255 255 0.000000
255 255 255 0.000000
255 255 255 0.000000
255 255 255 0.000000
255 255 255 0.000000
255 255 255 0.000000
255 255 255 0.000000
255 255 255 0.000000
255 255 255 0.000000
255 255 255 0.000000
255 255 255 0.000000
255 255 255 0.000000
255 255 255 0.000000
255 255 255 0.000000
255 255 255 0.000000
255 255 255 0.000000
255 255 255 0.000000
255 255 255 0.000000
255 255 255 0.000000
255 255 255 0.000000
255 255 255 0.000000
255 255 255 0.000000
255 255 255 0.000000
255 255 255 0.000000
255 255 255 0.000000
255 255 255 0.000000
255 255 255 0.000000
255 255 255 0.000000
255 255 255 0.000000
255 255 255 0.000000
255 255 255 0.000000
255 255 255 0.000000
255 255 255 0.000000
255 255 255 0.000000
255 255 255 0.000000
255 255 255 0.000000
255 255 255 0.000000
255 255 255 0.000000
255 255 255 0.000000
255 255 255 0.000000
255 255 255 0.000000
255 255 255 0.000000
255 255 255 0.000000
255 255 255 0.000000
255 255 255 0.000000
255 255 255 0.000000
255 255 255 0.000000
255 255 255 0.000000
255 255 255 0.000000
255 255 255 0.000000
255 255 255 0.000000
255 255 255 0.000000
255 255 255 0.000000
255 255 255 0.000000
255 255 255 0.000000
255 255 255 0.000000
255 255 255 0.000000
255 255 255 0.000000
255 255 255 0.000000
255 255 255 0.000000
255 255 255 0.000000
255 255 255 0.000000
255 255 255 0.000000
255 255 255 0.000000
255 255 255 0.000000
255 255 255 0.000000
255 255 255 0.000000
255 255 255 0.000000
255 255 255 0.000000
255 255 255 0.000000
255 255 255 0.000000
255 255 255 0.000000
255 255 255 0.000000
255 255 255 0.000000
255 255 255 0.000000
255 255 255 0.000000
255 255 255 0.000000
255 255 255 0.000000
255 255 255 0.000000
255 255 255 0.000000
255 255 255 0.000000
255 255 255 0.000000
255 255 255 0.000000
255 255 255 0.000000
255 255 255 0.000000
255 255 255 0.000000
255 255 255 0.000000
255 255 255 0.000000
255 255 255 0.000000
255 255 255 0.000000
255 255 255 0.000000
255 255 255 0.000000
255 255 255 0.000000
255 255 255 0.000000
255 255 255 0.000000
255 255 255 0.000000
255 255 255 0.000000
255 255 255 0.000000
255 255 255 0.000000
255 255 255 0.000000
255 255 255 0.000000
255 255 255 0.000000
255 255 255 0.000000
255 255 255 0.000000
255 255 255 0.000000
255 255 255 0.000000
255 255 255 0.000000
255 255 255 0.000000
255 255 255 0.000000
255 255 255 0.000000
255 255 255 0.000000
255 255 255 0.000000
255 255 255 0.000000
255 255 255 0.000000
255 255 255 0.000000
255 255 255 0.000000
255 255 255 0.000000
255 255 255 0.000000
255 255 255 0.000000
255 255 255 0.000000
255 255 255 0.000000
255 255 255 0.000000
255 255 255 0.000000
255 255 255 0.000000
255 255 255 0.000000
255 255 255 0.000000
255 255 255 0.000000
255 255 255 0.000000
255 255 255 0.000000
255 255 255 0.000000
255 255 255 0.000000
255 255 255 0.000000
255 255 255 0.000000
255 255 255 0.000000
255 255 255 0.000000
255 255 255 0.000000
255 255 255 0.000000
255 255 255 0.000000
255 255 255 0.000000
255 255 255 0.000000
255 255 255 0.000000
255 255 255 0.000000
255 255 255 0.000000
255 255 255 0.000000
255 255 255 0.000000
255 255 255 0.000000
255 255 255 0.000000
255 255 255 0.000000
255 255 255 0.000000
255 255 255 0.000000
255 255 255 0.000000
255 255 255 0.000000
255 255 255 0.000000
255 255 255 0.000000
255 255 255 0.000000
255 255 255 0.000000
255 255 255 0.000000
255 255 255 0.000000
255 255 255 0.000000
255 255 255 0.000000
255 255 255 0.000000
255 255 255 0.000000
255 255 255 0.000000
255 255 255 0.000000
255 255 255 0.000000
255 255 255 0.000000
255 255 255 0.000000
255 255 255 0.000000
255 255 255 0.000000
255 255 255 0.000000
255 255 255 0.000000
255 255 255 0.000000
255 255 255 0.000000
255 255 255 0.000000
255 255 255 0.000000
255 255 255 0.000000
255 255 255 0.000000
255 255 255 0.000000
255 255 255 0.000000
255 255 255 0.000000
255 255 255 0.000000
255 255 255 0.000000
255 255 255 0.000000
255 255 255 0.000000
255 255 255 0.000000
255 255 255 0.000000
255 255 255 0.000000
255 255 255 0.000000
255 255 255 0.000000
255 255 255 0.000000
255 255 255 0.000000
255 255 255 0.000000
255 255 255 0.000000
255 255 255 0.000000
255 255 255 0.000000
255 255 255 0.000000
255 255 255 0.000000
255 255 255 0.000000
255 255 255 0.000000
255 255 255 0.000000
255 255 255 0.000000
255 255 255 0.000000
255 255 255 0.000000
255 255 255 0.000000
255 255 255 0.000000
255 255 255 0.000000
255 255 255 0.000000
255 255 255 0.000000
255 255 255 0.000000
255 255 255 0.000000
255 255 255 0.000000
255 255 255 0.000000
255 255 255 0.000000
255 255 255 0.000000
255 255 255 0.000000
255 255 255 0.000000
255 255 255 0.000000
255 255 255 0.000000
255 255 255 0.000000
255 255 255 0.000000
255 255 255 0.000000
255 255 255 0.000000
255 255 255 0.000000
255 255 255 0.000000
255 255 255 0.000000
255 255 255 0.000000
255 255 255 0.000000
255 255 255 0.000000
255 255 255 0.000000
255 255 255 0.000000
255 255 255 0.000000
255 255 255 0.000000
255 255 255 0.000000
255 255 255 0.000000
255 255 255 0.000000
255 255 255 0.000000
255 255 255 0.000000
255 255 255 0.000000
255 255 255 0.000000
255 255 255 0.000000
255 255 255 0.000000
255 255 255 0.000000
255 255 255 0.000000
255 255 255 0.000000
255 255 255 0.000000
255 255 255 0.000000
255 255 255 0.000000
255 255 255 0.000000
255 255 255 0.000000
255 255 255 0.000000
255 255 255 0.000000
255 255 255 0.000000
255 255 255 0.000000
255 255 255 0.000000
255 255 255 0.000000
255 255 255 0.000000
255 255 255 0.000000
255 255 255 0.000000
255 255 255 0.000000
255 255 255 0.000000
255 255 255 0.000000
255 255 255 0.000000
255 255 255 0.000000
255 255 255 0.000000
255 255 255 0.000000
255 255 255 0.000000
255 255 255 0.000000
255 255 255 0.000000
255 255 255 0.000000
255 255 255 0.000000
255 255 255 0.000000
255 255 255 0.000000
255 255 255 0.000000
255 255 255 0.000000
255 255 255 0.000000
255 255 255 0.000000
255 255 255 0.000000
255 255 255 0.000000
255 255 255 0.000000
255 255 255 0.000000
255 255 255 0.000000
255 255 255 0.000000
255 255 255 0.000000
255 255 255 0.000000
255 255 255 0.000000
255 255 255 0.000000
255 255 255 0.000000
255 255 255 0.000000
255 255 255 0.000000
255 255 255 0.000000
255 255 255 0.000000
255 255 255 0.000000
255 255 255 0.000000
255 255 255 0.000000
255 255 255 0.000000
255 255 255 0.000000
255 255 255 0.000000
255 255 255 0.000000
255 255 255 0.000000
255 255 255 0.000000
255 255 255 0.000000
255 255 255 0.000000
255 255 255 0.000000
255 255 255 0.000000
255 255 255 0.000000
255 255 255 0.000000
255 255 255 0.000000
255 255 255 0.000000
255 255 255 0.000000
255 255 255 0.000000
255 255 255 0.000000
255 255 255 0.000000
255 255 255 0.000000
255 255 255 0.000000
255 255 255 0.000000
255 255 255 0.000000
255 255 255 0.000000
255 255 255 0.000000
255 255 255 0.000000
255 255 255 0.000000
255 255 255 0.000000
255 255 255 0.000000
255 255 255 0.000000
255 255 255 0.000000
255 255 255 0.000000
255 255 255 0.000000
255 255 255 0.000000
255 255 255 0.000000
255 255 255 0.000000
255 255 255 0.000000
255 255 255 0.000000
255 255 255 0.000000
255 255 255 0.000000
255 255 255 0.000000
255 255 255 0.000000
255 255 255 0.000000
255 255 255 0.000000
255 255 255 0.000000
255 255 255 0.000000
255 255 255 0.000000
255 255 255 0.000000
255 255 255 0.000000
255 255 255 0.000000
255 255 255 0.000000
255 255 255 0.000000
255 255 255 0.000000
255 255 255 0.000000
255 255 255 0.000000
255 255 255 0.000000
255 255 255 0.000000
255 255 255 0.000000
255 255 255 0.000000
255 255 255 0.000000
255 255 255 0.000000
255 255 255 0.000000
255 255 255 0.000000
255 255 255 0.000000
255 255 255 0.000000
255 255 255 0.000000
255 255 255 0.000000
255 255 255 0.000000
255 255 255 0.000000
255 255 255 0.000000
255 255 255 0.000000
255 255 255 0.000000
255 255 255 0.000000
255 255 255 0.000000
255 255 255 0.000000
255 255 255 0.000000
255 255 255 0.000000
255 255 255 0.000000
255 255 255 0.000000
255 255 255 0.000000
255 255 255 0.000000
255 255 255 0.000000
255 255 255 0.000000
255 255 255 0.000000
255 255 255 0.000000
255 255 255 0.000000
255 255 255 0.000000
255 255 255 0.000000
255 255 255 0.000000
255 255 255 0.000000
255 255 255 0.000000
255 255 255 0.000000
255 255 255 0.000000
255 255 255 0.000000
255 255 255 0.000000
255 255 255 0.000000
255 255 255 0.000000
255 255 255 0.000000
255 255 255 0.000000
255 255 255 0.000000
255 255 255 0.000000
255 255 255 0.000000
255 255 255 0.000000
255 255 255 0.000000
255 255 255 0.000000
255 255 255 0.000000
255 255 255 0.000000
255 255 255 0.000000
255 255 255 0.000000
255 255 255 0.000000
255 255 255 0.000000
255 255 255 0.000000
255 255 255 0.000000
255 255 255 0.000000
255 255 255 0.000000
255 255 255 0.000000
255 255 255 0.000000
255 255 255 0.000000
255 255 255 0.000000
255 255 255 0.000000
255 255 255 0.000000
255 255 255 0.000000
255 255 255 0.000000
255 255 255 0.000000
255 255 255 0.000000
255 255 255 0.000000
255 255 255 0.000000
255 255 255 0.000000
255 255 255 0.000000
255 255 255 0.000000
255 255 255 0.000000
255 255 255 0.000000
255 255 255 0.000000
255 255 255 0.000000
255 255 255 0.000000
255 255 255 0.000000
255 255 255 0.000000
255 255 255 0.000000
255 255 255 0.000000
255 255 255 0.000000
255 255 255 0.000000
255 255 255 0.000000
255 255 255 0.000000
255 255 255 0.000000
255 255 255 0.000000
255 255 255 0.000000
255 255 255 0.000000
255 255 255 0.000000
255 255 255 0.000000
255 255 255 0.000000
255 255 255 0.000000
255 255 255 0.000000
255 255 255 0.000000
255 255 255 0.000000
255 255 255 0.000000
255 255 255 0.000000
255 255 255 0.000000
255 255 255 0.000000
255 255 255 0.000000
255 255 255 0.000000
255 255 255 0.000000
255 255 255 0.000000
255 255 255 0.000000
255 255 255 0.000000
255 255 255 0.000000
255 255 255 0.000000
255 255 255 0.000000
255 255 255 0.000000
255 255 255 0.000000
255 255 255 0.000000
255 255 255 0.000000
255 255 255 0.000000
255 255 255 0.000000
255 255 255 0.000000
255 255 255 0.000000
255 255 255 0.000000
255 255 255 0.000000
255 255 255 0.000000
255 255 255 0.000000
255 255 255 0.000000
255 255 255 0.000000
255 255 255 0.000000
255 255 255 0.000000
255 255 255 0.000000
255 255 255 0.000000
255 255 255 0.000000
255 255 255 0.000000
255 255 255 0.000000
255 255 255 0.000000
255 255 255 0.000000
255 255 255 0.000000
255 255 255 0.000000
255 255 255 0.000000
255 255 255 0.000000
255 255 255 0.000000
255 255 255 0.000000
255 255 255 0.000000
255 255 255 0.000000
255 255 255 0.000000
255 255 255 0.000000
255 255 255 0.000000
255 255 255 0.000000
255 255 255 0.000000
255 255 255 0.000000
255 255 255 0.000000
255 255 255 0.000000
255 255 255 0.000000
255 255 255 0.000000
255 255 255 0.000000
255 255 255 0.000000
255 255 255 0.000000
255 255 255 0.000000
255 255 255 0.000000
255 255 255 0.000000
255 255 255 0.000000
255 255 255 0.000000
255 255 255 0.000000
255 255 255 0.000000
255 255 255 0.000000
255 255 255 0.000000
255 255 255 0.000000
255 255 255 0.000000
255 255 255 0.000000
255 255 255 0.000000
255 255 255 0.000000
255 255 255 0.000000
255 255 255 0.000000
255 255 255 0.000000
255 255 255 0.000000
255 255 255 0.000000
255 255 255 0.000000
255 255 255 0.000000
255 255 255 0.000000
255 255 255 0.000000
255 255 255 0.000000
255 255 255 0.000000
255 255 255 0.000000
255 255 255 0.000000
255 255 255 0.000000
255 255 255 0.000000
255 255 255 0.000000
255 255 255 0.000000
255 255 255 0.000000
255 255 255 0.000000
255 255 255 0.000000
255 255 255 0.000000
255 255 255 0.000000
255 255 255 0.000000
255 255 255 0.000000
255 255 255 0.000000
255 255 255 0.000000
255 255 255 0.000000
255 255 255 0.000000
255 255 255 0.000000
255 255 255 0.000000
255 255 255 0.000000
255 255 255 0.000000
255 255 255 0.000000
255 255 255 0.000000
255 255 255 0.000000
255 255 255 0.000000
255 255 255 0.000000
255 255 255 0.000000
255 255 255 0.000000
255 255 255 0.000000
255 255 255 0.000000
255 255 255 0.000000
255 255 255 0.000000
255 255 255 0.000000
255 255 255 0.000000
255 255 255 0.000000
255 255 255 0.000000
255 255 255 0.000000
255 255 255 0.000000
255 255 255 0.000000
255 255 255 0.000000
255 255 255 0.000000
255 255 255 0.000000
255 255 255 0.000000
255 255 255 0.000000
255 255 255 0.000000
255 255 255 0.000000
255 255 255 0.000000
255 255 255 0.000000
255 255 255 0.000000
255 255 255 0.000000
255 255 255 0.000000
255 255 255 0.000000
255 255 255 0.000000
255 255 255 0.000000
255 255 255 0.000000
255 255 255 0.000000
255 255 255 0.000000
255 255 255 0.000000
255 255 255 0.000000
255 255 255 0.000000
255 255 255 0.000000
255 255 255 0.000000
255 255 255 0.000000
255 255 255 0.000000
255 255 255 0.000000
255 255 255 0.000000
255 255 255 0.000000
255 255 255 0.000000
255 255 255 0.000000
255 255 255 0.000000
255 255 255 0.000000
255 255 255 0.000000
255 255 255 0.000000
255 255 255 0.000000
255 255 255 0.000000
255 255 255 0.000000
255 255 255 0.000000
255 255 255 0.000000
255 255 255 0.000000
255 255 255 0.000000
255 255 255 0.000000
255 255 255 0.000000
255 255 255 0.000000
255 255 255 0.000000
255 255 255 0.000000
255 255 255 0.000000
255 255 255 0.000000
255 255 255 0.000000
255 255 255 0.000000
255 255 255 0.000000
255 255 255 0.000000
255 255 255 0.000000
255 255 255 0.000000
255 255 255 0.000000
255 255 255 0.000000
255 255 255 0.000000
255 255 255 0.000000
255 255 255 0.000000
255 255 255 0.000000
255 255 255 0.000000
255 255 255 0.000000
255 255 255 0.000000
255 255 255 0.000000
255 255 255 0.000000
255 255 255 0.000000
255 255 255 0.000000
255 255 255 0.000000
255 255 255 0.000000
255 255 255 0.000000
255 255 255 0.000000
255 255 255 0.000000
255 255 255 0.000000
255 255 255 0.000000
255 255 255 0.000000
255 255 255 0.000000
255 255 255 0.000000
255 255 255 0.000000
255 255 255 0.000000
255 255 255 0.000000
255 255 255 0.000000
255 255 255 0.000000
255 255 255 0.000000
255 255 255 0.000000
255 255 255 0.000000
255 255 255 0.000000
255 255 255 0.000000
255 255 255 0.000000
255 255 255 0.000000
255 255 255 0.000000
255 255 255 0.000000
255 255 255 0.000000
255 255 255 0.000000
255 255 255 0.000000
255 255 255 0.000000
255 255 255 0.000000
255 255 255 0.000000
255 255 255 0.000000
255 255 255 0.000000
255 255 255 0.000000
255 255 255 0.000000
255 255 255 0.000000
255 255 255 0.000000
255 255 255 0.000000
255 255 255 0.000000
255 255 255 0.000000
255 255 255 0.000000
255 255 255 0.000000
255 255 255 0.000000
255 255 255 0.000000
255 255 255 0.000000
255 255 255 0.000000
255 255 255 0.000000
255 255 255 0.000000
255 255 255 0.000000
255 255 255 0.000000
255 255 255 0.000000
255 255 255 0.000000
255 255 255 0.000000
255 255 255 0.000000
255 255 255 0.000000
255 255 255 0.000000
255 255 255 0.000000
255 255 255 0.000000
255 255 255 0.000000
255 255 255 0.000000
255 255 255 0.000000
255 255 255 0.000000
255 255 255 0.000000
255 255 255 0.000000
255 255 255 0.000000
255 255 255 0.000000
255 255 255 0.000000
255 255 255 0.000000
255 255 255 0.000000
255 255 255 0.000000
255 255 255 0.000000
255 255 255 0.000000
255 255 255 0.000000
255 255 255 0.000000
255 255 255 0.000000
255 255 255 0.000000
255 255 255 0.000000
255 255 255 0.000000
255 255 255 0.000000
255 255 255 0.000000
255 255 255 0.000000
255 255 255 0.000000
255 255 255 0.000000
255 255 255 0.000000
255 255 255 0.000000
255 255 255 0.000000
255 255 255 0.000000
255 255 255 0.000000
255 255 255 0.000000
255 255 255 0.000000
255 255 255 0.000000
255 255 255 0.000000
255 255 255 0.000000
255 255 255 0.000000
255 255 255 0.000000
255 255 255 0.000000
255 255 255 0.000000
255 255 255 0.000000
255 255 255 0.000000
255 255 255 0.000000
255 255 255 0.000000
255 255 255 0.000000
255 255 255 0.000000
255 255 255 0.000000
255 255 255 0.000000
255 255 255 0.000000
255 255 255 0.000000
255 255 255 0.000000
255 255 255 0.000000
255 255 255 0.000000
255 255 255 0.000000
255 255 255 0.000000
255 255 255 0.000000
255 255 255 0.000000
255 255 255 0.000000
255 255 255 0.000000
255 255 255 0.000000
255 255 255 0.000000
255 255 255 0.000000
255 255 255 0.000000
255 255 255 0.000000
255 255 255 0.000000
255 255 255 0.000000
255 255 255 0.000000
255 255 255 0.000000
255 255 255 0.000000
255 255 255 0.000000
255 255 255 0.000000
255 255 255 0.000000
255 255 255 0.000000
255 255 255 0.000000
255 255 255 0.000000
255 255 255 0.000000
255 255 255 0.000000
255 255 255 0.000000
255 255 255 0.000000
255 255 255 0.000000
255 255 255 0.000000
255 255 255 0.000000
255 255 255 0.000000
255 255 255 0.000000
255 255 255 0.000000
255 255 255 0.000000
255 255 255 0.000000
255 255 255 0.000000
255 255 255 0.000000
255 255 255 0.000000
255 255 255 0.000000
255 255 255 0.000000
255 255 255 0.000000
255 255 255 0.000000
255 255 255 0.000000
255 255 255 0.000000
255 255 255 0.000000
255 255 255 0.000000
255 255 255 0.000000
255 255 255 0.000000
255 255 255 0.000000
255 255 255 0.000000
255 255 255 0.000000
255 255 255 0.000000
255 255 255 0.000000
255 255 255 0.000000
255 255 255 0.000000
255 255 255 0.000000
255 255 255 0.000000
255 255 255 0.000000
255 255 255 0.000000
255 255 255 0.000000
255 255 255 0.000000
255 255 255 0.000000
255 255 255 0.000000
255 255 255 0.000000
255 255 255 0.000000
255 255 255 0.000000
255 255 255 0.000000
255 255 255 0.000000
255 255 255 0.000000
255 255 255 0.000000
255 255 255 0.000000
255 255 255 0.000000
255 255 255 0.000000
255 255 255 0.000000
255 255 255 0.000000
255 255 255 0.000000
255 255 255 0.000000
255 255 255 0.000000
255 255 255 0.000000
255 255 255 0.000000
255 255 255 0.000000
255 255 255 0.000000
255 255 255 0.000000
255 255 255 0.000000
255 255 255 0.000000
255 255 255 0.000000
255 255 255 0.000000
255 255 255 0.000000
255 255 255 0.000000
255 255 255 0.000000
255 255 255 0.000000
255 255 255 0.000000
255 255 255 0.000000
255 255 255 0.000000
255 255 255 0.000000
255 255 255 0.000000
255 255 255 0.000000
255 255 255 0.000000
255 255 255 0.000000
255 255 255 0.000000
255 255 255 0.000000
255 255 255 0.000000
255 255 255 0.000000
255 255 255 0.000000
255 255 255 0.000000
255 255 255 0.000000
255 255 255 0.000000
255 255 255 0.000000
255 255 255 0.000000
255 255 255 0.000000
255 255 255 0.000000
255 255 255 0.000000
255 255 255 0.000000
255 255 255 0.000000
255 255 255 0.000000
255 255 255 0.000000
255 255 255 0.000000
255 255 255 0.000000
255 255 255 0.000000
255 255 255 0.000000
255 255 255 0.000000
255 255 255 0.000000
255 255 255 0.000000
255 255 255 0.000000
255 255 255 0.000000
255 255 255 0.000000
255 255 255 0.000000
255 255 255 0.000000
255 255 255 0.000000
255 255 255 0.000000
255 255 255 0.000000
255 255 255 0.000000
255 255 255 0.000000
255 255 255 0.000000
255 255 255 0.000000
255 255 255 0.000000
255 255 255 0.000000
255 255 255 0.000000
255 255 255 0.000000
255 255 255 0.000000
255 255 255 0.000000
255 255 255 0.000000
255 255 255 0.000000
255 255 255 0.000000
255 255 255 0.000000
255 255 255 0.000000
255 255 255 0.000000
255 255 255 0.000000
255 255 255 0.000000
255 255 255 0.000000
255 255 255 0.000000
255 255 255 0.000000
255 255 255 0.000000
255 255 255 0.000000
255 255 255 0.000000
255 255 255 0.000000
255 255 255 0.000000
255 255 255 0.000000
255 255 255 0.000000
255 255 255 0.000000
255 255 255 0.000000
255 255 255 0.000000
255 255 255 0.000000
255 255 255 0.000000
255 255 255 0.000000
255 255 255 0.000000
255 255 255 0.000000
255 255 255 0.000000
255 255 255 0.000000
255 255 255 0.000000
255 255 255 0.000000
255 255 255 0.000000
255 255 255 0.000000
255 255 255 0.000000
255 255 255 0.000000
255 255 255 0.000000
255 255 255 0.000000
255 255 255 0.000000
255 255 255 0.000000
255 255 255 0.000000
255 255 255 0.000000
255 255 255 0.000000
255 255 255 0.000000
255 255 255 0.000000
255 255 255 0.000000
255 255 255 0.000000
255 255 255 0.000000
255 255 255 0.000000
255 255 255 0.000000
255 255 255 0.000000
255 255 255 0.000000
255 255 255 0.000000
255 255 255 0.000000
255 255 255 0.000000
255 255 255 0.000000
255 255 255 0.000000
255 255 255 0.000000
255 255 255 0.000000
255 255 255 0.000000
255 255 255 0.000000
255 255 255 0.000000
255 255 255 0.000000
255 255 255 0.000000
255 255 255 0.000000
255 255 255 0.000000
255 255 255 0.000000
255 255 255 0.000000
255 255 255 0.000000
255 255 255 0.000000
255 255 255 0.000000
255 255 255 0.000000
255 255 255 0.000000
255 255 255 0.000000
255 255 255 0.000000
255 255 255 0.000000
255 255 255 0.000000
255 255 255 0.000000
255 255 255 0.000000
255 255 255 0.000000
255 255 255 0.000000
255 255 255 0.000000
255 255 255 0.000000
255 255 255 0.000000
255 255 255 0.000000
255 255 255 0.000000
255 255 255 0.000000
255 255 255 0.000000
255 255 255 0.000000
255 255 255 0.000000
255 255 255 0.000000
255 255 255 0.000000
255 255 255 0.000000
255 255 255 0.000000
255 255 255 0.000000
255 255 255 0.000000
255 255 255 0.000000
255 255 255 0.000000
255 255 255 0.000000
255 255 255 0.000000
255 255 255 0.000000
255 255 255 0.000000
255 255 255 0.000000
255 255 255 0.000000
255 255 255 0.000000
255 255 255 0.000000
255 255 255 0.000000
255 255 255 0.000000
255 255 255 0.000000
255 255 255 0.000000
255 255 255 0.000000
255 255 255 0.000000
255 255 255 0.000000
255 255 255 0.000000
255 255 255 0.000000
255 255 255 0.000000
255 255 255 0.000000
255 255 255 0.000000
255 255 255 0.000000
255 255 255 0.000000
255 255 255 0.000000
255 255 255 0.000000
255 255 255 0.000000
255 255 255 0.000000
255 255 255 0.000000
255 255 255 0.000000
255 255 255 0.000000
255 255 255 0.000000
255 255 255 0.000000
255 255 255 0.000000
255 255 255 0.000000
255 255 255 0.000000
255 255 255 0.000000
255 255 255 0.000000
255 255 255 0.000000
255 255 255 0.000000
255 255 255 0.000000
255 255 255 0.000000
255 255 255 0.000000
255 255 255 0.000000
255 255 255 0.000000
255 255 255 0.000000
255 255 255 0.000000
255 255 255 0.000000
255 255 255 0.000000
255 255 255 0.000000
255 255 255 0.000000
255 255 255 0.000000
255 255 255 0.000000
255 255 255 0.000000
255 255 255 0.000000
255 255 255 0.000000
255 255 255 0.000000
255 255 255 0.000000
255 255 255 0.000000
255 255 255 0.000000
255 255 255 0.000000
255 255 255 0.000000
255 255 255 0.000000
255 255 255 0.000000
255 255 255 0.000000
255 255 255 0.000000
255 255 255 0.000000
255 255 255 0.000000
255 255 255 0.000000
255 255 255 0.000000
255 255 255 0.000000
255 255 255 0.000000
255 255 255 0.000000
255 255 255 0.000000
255 255 255 0.000000
255 255 255 0.000000
255 255 255 0.000000
255 255 255 0.000000
255 255 255 0.000000
255 255 255 0.000000
255 255 255 0.000000
255 255 255 0.000000
255 255 255 0.000000
255 255 255 0.000000
255 255 255 0.000000
255 255 255 0.000000
255 255 255 0.000000
255 255 255 0.000000
255 255 255 0.000000
255 255 255 0.000000
255 255 255 0.000000
255 255 255 0.000000
255 255 255 0.000000
255 255 255 0.000000
255 255 255 0.000000
255 255 255 0.000000
255 255 255 0.000000
255 255 255 0.000000
255 255 255 0.000000
255 255 255 0.000000
255 255 255 0.000000
255 255 255 0.000000
255 255 255 0.000000
255 255 255 0.000000
255 255 255 0.000000
255 255 255 0.000000
255 255 255 0.000000
255 255 255 0.000000
255 255 255 0.000000
255 255 255 0.000000
255 255 255 0.000000
255 255 255 0.000000
255 255 255 0.000000
255 255 255 0.000000
255 255 255 0.000000
255 255 255 0.000000
255 255 255 0.000000
255 255 255 0.000000
255 255 255 0.000000
255 255 255 0.000000
255 255 255 0.000000
255 255 255 0.000000
255 255 255 0.000000
255 255 255 0.000000
255 255 255 0.000000
255 255 255 0.000000
255 255 255 0.000000
255 255 255 0.000000
255 255 255 0.000000
255 255 255 0.000000
255 255 255 0.000000
255 255 255 0.000000
255 255 255 0.000000
255 255 255 0.000000
255 255 255 0.000000
255 255 255 0.000000
255 255 255 0.000000
255 255 255 0.000000
255 255 255 0.000000
255 255 255 0.000000
255 255 255 0.000000
255 255 255 0.000000
255 255 255 0.000000
255 255 255 0.000000
255 255 255 0.000000
255 255 255 0.000000
255 255 255 0.000000
255 255 255 0.000000
255 255 255 0.000000
255 255 255 0.000000
255 255 255 0.000000
255 255 255 0.000000
255 255 255 0.000000
255 255 255 0.000000
255 255 255 0.000000
255 255 255 0.000000
255 255 255 0.000000
255 255 255 0.000000
255 255 255 0.000000
255 255 255 0.000000
255 255 255 0.000000
255 255 255 0.000000
255 255 255 0.000000
255 255 255 0.000000
255 255 255 0.000000
255 255 255 0.000000
255 255 255 0.000000
255 255 255 0.000000
255 255 255 0.000000
255 255 255 0.000000
255 255 255 0.000000
255 255 255 0.000000
255 255 255 0.000000
255 255 255 0.000000
255 255 255 0.000000
255 255 255 0.000000
255 255 255 0.000000
255 255 255 0.000000
255 255 255 0.000000
255 255 255 0.000000
255 255 255 0.000000
255 255 255 0.000000
255 255 255 0.000000
255 255 255 0.000000
255 255 255 0.000000
255 255 255 0.000000
255 255 255 0.000000
255 255 255 0.000000
255 255 255 0.000000
255 255 255 0.000000
255 255 255 0.000000
255 255 255 0.000000
255 255 255 0.000000
255 255 255 0.000000
255 255 255 0.000000
255 255 255 0.000000
255 255 255 0.000000
255 255 255 0.000000
255 255 255 0.000000
255 255 255 0.000000
255 255 255 0.000000
255 255 255 0.000000
255 255 255 0.000000
255 255 255 0.000000
255 255 255 0.000000
255 255 255 0.000000
255 255 255 0.000000
255 255 255 0.000000
255 255 255 0.000000
255 255 255 0.000000
255 255 255 0.000000
255 255 255 0.000000
255 255 255 0.000000
255 255 255 0.000000
255 255 255 0.000000
255 255 255 0.000000
255 255 255 0.000000
255 255 255 0.000000
255 255 255 0.000000
255 255 255 0.000000
255 255 255 0.000000
255 255 255 0.000000
255 255 255 0.000000
255 255 255 0.000000
255 255 255 0.000000
255 255 255 0.000000
255 255 255 0.000000
255 255 255 0.000000
255 255 255 0.000000
255 255 255 0.000000
255 255 255 0.000000
255 255 255 0.000000
255 255 255 0.000000
255 255 255 0.000000
255 255 255 0.000000
255 255 255 0.000000
255 255 255 0.000000
255 255 255 0.000000
255 255 255 0.000000
255 255 255 0.000000
255 255 255 0.000000
255 255 255 0.000000
255 255 255 0.000000
255 255 255 0.000000
255 255 255 0.000000
255 255 255 0.000000
255 255 255 0.000000
255 255 255 0.000000
255 255 255 0.000000
255 255 255 0.000000
255 255 255 0.000000
255 255 255 0.000000
255 255 255 0.000000
255 255 255 0.000000
255 255 255 0.000000
255 255 255 0.000000
255 255 255 0.000000
255 255 255 0.000000
255 255 255 0.000000
255 255 255 0.000000
255 255 255 0.000000
255 255 255 0.000000
255 255 255 0.000000
255 255 255 0.000000
255 255 255 0.000000
255 255 255 0.000000
255 255 255 0.000000
255 255 255 0.000000
255 255 255 0.000000
255 255 255 0.000000
255 255 255 0.000000
255 255 255 0.000000
255 255 255 0.000000
255 255 255 0.000000
255 255 255 0.000000
255 255 255 0.000000
255 255 255 0.000000
255 255 255 0.000000
255 255 255 0.000000
255 255 255 0.000000
255 255 255 0.000000
255 255 255 0.000000
255 255 255 0.000000
255 255 255 0.000000
255 255 255 0.000000
255 255 255 0.000000
255 255 255 0.000000
255 255 255 0.000000
255 255 255 0.000000
255 255 255 0.000000
255 255 255 0.000000
255 255 255 0.000000
255 255 255 0.000000
255 255 255 0.000000
255 255 255 0.000000
255 255 255 0.000000
255 255 255 0.000000
255 255 255 0.000000
255 255 255 0.000000
255 255 255 0.000000
255 255 255 0.000000
255 255 255 0.000000
255 255 255 0.000000
255 255 255 0.000000
255 255 255 0.000000
255 255 255 0.000000
255 255 255 0.000000
255 255 255 0.000000
255 255 255 0.000000
255 255 255 0.000000
255 255 255 0.000000
255 255 255 0.000000
255 255 255 0.000000
255 255 255 0.000000
255 255 255 0.000000
255 255 255 0.000000
255 255 255 0.000000
255 255 255 0.000000
255 255 255 0.000000
255 255 255 0.000000
255 255 255 0.000000
255 255 255 0.000000
255 255 255 0.000000
255 255 255 0.000000
255 255 255 0.000000
255 255 255 0.000000
255 255 255 0.000000
255 255 255 0.000000
255 255 255 0.000000
255 255 255 0.000000
255 255 255 0.000000
255 255 255 0.000000
255 255 255 0.000000
255 255 255 0.000000
255 255 255 0.000000
255 255 255 0.000000
255 255 255 0.000000
255 255 255 0.000000
255 255 255 0.000000
255 255 255 0.000000
255 255 255 0.000000
255 255 255 0.000000
255 255 255 0.000000
255 255 255 0.000000
255 255 255 0.000000
255 255 255 0.000000
255 255 255 0.000000
255 255 255 0.000000
255 255 255 0.000000
255 255 255 0.000000
255 255 255 0.000000
255 255 255 0.000000
255 255 255 0.000000
255 255 255 0.000000
255 255 255 0.000000
255 255 255 0.000000
255 255 255 0.000000
255 255 255 0.000000
255 255 255 0.000000
255 255 255 0.000000
255 255 255 0.000000
255 255 255 0.000000
255 255 255 0.000000
255 255 255 0.000000
255 255 255 0.000000
255 255 255 0.000000
255 255 255 0.000000
255 255 255 0.000000
255 255 255 0.000000
255 255 255 0.000000
255 255 255 0.000000
255 255 255 0.000000
255 255 255 0.000000
255 255 255 0.000000
255 255 255 0.000000
255 255 255 0.000000
255 255 255 0.000000
255 255 255 0.000000
255 255 255 0.000000
255 255 255 0.000000
255 255 255 0.000000
255 255 255 0.000000
255 255 255 0.000000
255 255 255 0.000000
255 255 255 0.000000
255 255 255 0.000000
255 255 255 0.000000
255 255 255 0.000000
255 255 255 0.000000
255 255 255 0.000000
255 255 255 0.000000
255 255 255 0.000000
255 255 255 0.000000
255 255 255 0.000000
255 255 255 0.000000
255 255 255 0.000000
255 255 255 0.000000
255 255 255 0.000000
255 255 255 0.000000
255 255 255 0.000000
255 255 255 0.000000
255 255 255 0.000000
255 255 255 0.000000
255 255 255 0.000000
255 255 255 0.000000
255 255 255 0.000000
255 255 255 0.000000
255 255 255 0.000000
255 255 255 0.000000
255 255 255 0.000000
255 255 255 0.000000
255 255 255 0.000000
255 255 255 0.000000
255 255 255 0.000000
255 255 255 0.000000
255 255 255 0.000000
255 255 255 0.000000
255 255 255 0.000000
255 255 255 0.000000
255 255 255 0.000000
255 255 255 0.000000
255 255 255 0.000000
255 255 255 0.000000
255 255 255 0.000000
255 255 255 0.000000
255 255 255 0.000000
255 255 255 0.000000
255 255 255 0.000000
255 255 255 0.000000
255 255 255 0.000000
255 255 255 0.000000
255 255 255 0.000000
255 255 255 0.000000
255 255 255 0.000000
255 255 255 0.000000
255 255 255 0.000000
255 255 255 0.000000
255 255 255 0.000000
255 255 255 0.000000
255 255 255 0.000000
255 255 255 0.000000
255 255 255 0.000000
255 255 255 0.000000
255 255 255 0.000000
255 255 255 0.000000
255 255 255 0.000000
255 255 255 0.000000
255 255 255 0.000000
255 255 255 0.000000
255 255 255 0.000000
255 255 255 0.000000
255 255 255 0.000000
255 255 255 0.000000
255 255 255 0.000000
255 255 255 0.000000
255 255 255 0.000000
255 255 255 0.000000
255 255 255 0.000000
255 255 255 0.000000
255 255 255 0.000000
255 255 255 0.000000
255 255 255 0.000000
255 255 255 0.000000
255 255 255 0.000000
255 255 255 0.000000
255 255 255 0.000000
255 255 255 0.000000
255 255 255 0.000000
255 255 255 0.000000
255 255 255 0.000000
255 255 255 0.000000
255 255 255 0.000000
255 255 255 0.000000
255 255 255 0.000000
255 255 255 0.000000
255 255 255 0.000000
255 255 255 0.000000
255 255 255 0.000000
255 255 255 0.000000
255 255 255 0.000000
255 255 255 0.000000
255 255 255 0.000000
255 255 255 0.000000
255 255 255 0.000000
255 255 255 0.000000
255 255 255 0.000000
255 255 255 0.000000
255 255 255 0.000000
255 255 255 0.000000
255 255 255 0.000000
255 255 255 0.000000
255 255 255 0.000000
255 255 255 0.000000
255 255 255 0.000000
255 255 255 0.000000
255 255 255 0.000000
255 255 255 0.000000
255 255 255 0.000000
255 255 255 0.000000
255 255 255 0.000000
255 255 255 0.000000
255 255 255 0.000000
255 255 255 0.000000
255 255 255 0.000000
255 255 255 0.000000
255 255 255 0.000000
255 255 255 0.000000
255 255 255 0.000000
255 255 255 0.000000
255 255 255 0.000000
255 255 255 0.000000
255 255 255 0.000000
255 255 255 0.000000
255 255 255 0.000000
255 255 255 0.000000
255 255 255 0.000000
255 255 255 0.000000
255 255 255 0.000000
255 255 255 0.000000
255 255 255 0.000000
255 255 255 0.000000
255 255 255 0.000000
255 255 255 0.000000
255 255 255 0.000000
255 255 255 0.000000
255 255 255 0.000000
255 255 255 0.000000
255 255 255 0.000000
255 255 255 0.000000
255 255 255 0.000000
255 255 255 0.000000
255 255 255 0.000000
255 255 255 0.000000
255 255 255 0.000000
255 255 255 0.000000
255 255 255 0.000000
255 255 255 0.000000
255 255 255 0.000000
255 255 255 0.000000
255 255 255 0.000000
255 255 255 0.000000
255 255 255 0.000000
255 255 255 0.000000
255 255 255 0.000000
255 255 255 0.000000
255 255 255 0.000000
255 255 255 0.000000
255 255 255 0.000000
255 255 255 0.000000
255 255 255 0.000000
255 255 255 0.000000
255 255 255 0.000000
255 255 255 0.000000
255 255 255 0.000000
255 255 255 0.000000
255 255 255 0.000000
255 255 255 0.000000
255 255 255 0.000000
255 255 255 0.000000
255 255 255 0.000000
255 255 255 0.000000
255 255 255 0.000000
255 255 255 0.000000
255 255 255 0.000000
255 255 255 0.000000
255 255 255 0.000000
255 255 255 0.000000
255 255 255 0.000000
255 255 255 0.000000
255 255 255 0.000000
255 255 255 0.000000
255 255 255 0.000000
255 255 255 0.000000
255 255 255 0.000000
255 255 255 0.000000
255 255 255 0.000000
255 255 255 0.000000
255 255 255 0.000000
255 255 255 0.000000
255 255 255 0.000000
255 255 255 0.000000
255 255 255 0.000000
255 255 255 0.000000
255 255 255 0.000000
255 255 255 0.000000
255 255 255 0.000000
255 255 255 0.000000
255 255 255 0.000000
255 255 255 0.000000
255 255 255 0.000000
255 255 255 0.000000
255 255 255 0.000000
255 255 255 0.000000
255 255 255 0.000000
255 255 255 0.000000
255 255 255 0.000000
255 255 255 0.000000
255 255 255 0.000000
255 255 255 0.000000
255 255 255 0.000000
255 255 255 0.000000
255 255 255 0.000000
255 255 255 0.000000
255 255 255 0.000000
255 255 255 0.000000
255 255 255 0.000000
255 255 255 0.000000
255 255 255 0.000000
255 255 255 0.000000
255 255 255 0.000000
255 255 255 0.000000
255 255 255 0.000000
255 255 255 0.000000
255 255 255 0.000000
255 255 255 0.000000
255 255 255 0.000000
255 255 255 0.000000
255 255 255 0.000000
255 255 255 0.000000
255 255 255 0.000000
255 255 255 0.000000
255 255 255 0.000000
255 255 255 0.000000
255 255 255 0.000000
255 255 255 0.000000
255 255 255 0.000000
255 255 255 0.000000
255 255 255 0.000000
255 255 255 0.000000
255 255 255 0.000000
255 255 255 0.000000
255 255 255 0.000000
255 255 255 0.000000
255 255 255 0.000000
255 255 255 0.000000
255 255 255 0.000000
255 255 255 0.000000
255 255 255 0.000000
255 255 255 0.000000
255 255 255 0.000000
255 255 255 0.000000
255 255 255 0.000000
255 255 255 0.000000
255 255 255 0.000000
255 255 255 0.000000
255 255 255 0.000000
255 255 255 0.000000
255 255 255 0.000000
255 255 255 0.000000
255 255 255 0.000000
255 255 255 0.000000
255 255 255 0.000000
255 255 255 0.000000
255 255 255 0.000000
255 255 255 0.000000
255 255 255 0.000000
255 255 255 0.000000
255 255 255 0.000000
255 255 255 0.000000
255 255 255 0.000000
255 255 255 0.000000
255 255 255 0.000000
255 255 255 0.000000
255 255 255 0.000000
255 255 255 0.000000
255 255 255 0.000000
255 255 255 0.000000
255 255 255 0.000000
255 255 255 0.000000
255 255 255 0.000000
255 255 255 0.000000
255 255 255 0.000000
255 255 255 0.000000
255 255 255 0.000000
255 255 255 0.000000
255 255 255 0.000000
255 255 255 0.000000
255 255 255 0.000000
255 255 255 0.000000
255 255 255 0.000000
255 255 255 0.000000
255 255 255 0.000000
255 255 255 0.000000
255 255 255 0.000000
255 255 255 0.000000
255 255 255 0.000000
255 255 255 0.000000
255 255 255 0.000000
255 255 255 0.000000
255 255 255 0.000000
255 255 255 0.000000
255 255 255 0.000000
255 255 255 0.000000
255 255 255 0.000000
255 255 255 0.000000
255 255 255 0.000000
255 255 255 0.000000
255 255 255 0.000000
255 255 255 0.000000
255 255 255 0.000000
255 255 255 0.000000
255 255 255 0.000000
255 255 255 0.000000
255 255 255 0.000000
255 255 255 0.000000
255 255 255 0.000000
255 255 255 0.000000
255 255 255 0.000000
255 255 255 0.000000
255 255 255 0.000000
255 255 255 0.000000
255 255 255 0.000000
255 255 255 0.000000
255 255 255 0.000000
255 255 255 0.000000
255 255 255 0.000000
255 255 255 0.000000
255 255 255 0.000000
255 255 255 0.000000
255 255 255 0.000000
255 255 255 0.000000
255 255 255 0.000000
255 255 255 0.000000
255 255 255 0.000000
255 255 255 0.000000
255 255 255 0.000000
255 255 255 0.000000
255 255 255 0.000000
255 255 255 0.000000
255 255 255 0.000000
255 255 255 0.000000
255 255 255 0.000000
255 255 255 0.000000
255 255 255 0.000000
255 255 255 0.000000
255 255 255 0.000000
255 255 255 0.000000
255 255 255 0.000000
255 255 255 0.000000
255 255 255 0.000000
255 255 255 0.000000
255 255 255 0.000000
255 255 255 0.000000
255 255 255 0.000000
255 255 255 0.000000
255 255 255 0.000000
255 255 255 0.000000
255 255 255 0.000000
255 255 255 0.000000
255 255 255 0.000000
255 255 255 0.000000
255 255 255 0.000000
255 255 255 0.000000
255 255 255 0.000000
255 255 255 0.000000
255 255 255 0.000000
255 255 255 0.000000
255 255 255 0.000000
255 255 255 0.000000
255 255 255 0.000000
255 255 255 0.000000
255 255 255 0.000000
255 255 255 0.000000
255 255 255 0.000000
255 255 255 0.000000
255 255 255 0.000000
255 255 255 0.000000
255 255 255 0.000000
255 255 255 0.000000
255 255 255 0.000000
255 255 255 0.000000
255 255 255 0.000000
255 255 255 0.000000
255 255 255 0.000000
255 255 255 0.000000
255 255 255 0.000000
255 255 255 0.000000
255 255 255 0.000000
255 255 255 0.000000
255 255 255 0.000000
255 255 255 0.000000
255 255 255 0.000000
255 255 255 0.000000
255 255 255 0.000000
255 255 255 0.000000
255 255 255 0.000000
255 255 255 0.000000
255 255 255 0.000000
255 255 255 0.000000
255 255 255 0.000000
255 255 255 0.000000
255 255 255 0.000000
255 255 255 0.000000
255 255 255 0.000000
255 255 255 0.000000
255 255 255 0.000000
255 255 255 0.000000
255 255 255 0.000000
255 255 255 0.000000
255 255 255 0.000000
255 255 255 0.000000
255 255 255 0.000000
255 255 255 0.000000
255 255 255 0.000000
255 255 255 0.000000
255 255 255 0.000000
255 255 255 0.000000
255 255 255 0.000000
255 255 255 0.000000
255 255 255 0.000000
255 255 255 0.000000
255 255 255 0.000000
255 255 255 0.000000
255 255 255 0.000000
255 255 255 0.000000
255 255 255 0.000000
255 255 255 0.000000
255 255 255 0.000000
255 255 255 0.000000
255 255 255 0.000000
255 255 255 0.000000
255 255 255 0.000000
255 255 255 0.000000
255 255 255 0.000000
255 255 255 0.000000
255 255 255 0.000000
255 255 255 0.000000
255 255 255 0.000000
255 255 255 0.000000
255 255 255 0.000000
255 255 255 0.000000
255 255 255 0.000000
255 255 255 0.000000
255 255 255 0.000000
255 255 255 0.000000
255 255 255 0.000000
255 255 255 0.000000
255 255 255 0.000000
255 255 255 0.000000
255 255 255 0.000000
255 255 255 0.000000
255 255 255 0.000000
255 255 255 0.000000
255 255 255 0.000000
255 255 255 0.000000
255 255 255 0.000000
255 255 255 0.000000
255 255 255 0.000000
255 255 255 0.000000
255 255 255 0.000000
255 255 255 0.000000
255 255 255 0.000000
255 255 255 0.000000
255 255 255 0.000000
255 255 255 0.000000
255 255 255 0.000000
255 255 255 0.000000
255 255 255 0.000000
255 255 255 0.000000
255 255 255 0.000000
255 255 255 0.000000
255 255 255 0.000000
255 255 255 0.000000
255 255 255 0.000000
255 255 255 0.000000
255 255 255 0.000000
255 255 255 0.000000
255 255 255 0.000000
255 255 255 0.000000
255 255 255 0.000000
255 255 255 0.000000
255 255 255 0.000000
255 255 255 0.000000
255 255 255 0.000000
255 255 255 0.000000
255 255 255 0.000000
255 255 255 0.000000
255 255 255 0.000000
255 255 255 0.000000
255 255 255 0.000000
255 255 255 0.000000
255 255 255 0.000000
255 255 255 0.000000
255 255 255 0.000000
255 255 255 0.000000
255 255 255 0.000000
255 255 255 0.000000
255 255 255 0.000000
255 255 255 0.000000
255 255 255 0.000000
255 255 255 0.000000
255 255 255 0.000000
255 255 255 0.000000
255 255 255 0.000000
255 255 255 0.000000
255 255 255 0.000000
255 255 255 0.000000
255 255 255 0.000000
255 255 255 0.000000
255 255 255 0.000000
255 255 255 0.000000
255 255 255 0.000000
255 255 255 0.000000
255 255 255 0.000000
255 255 255 0.000000
255 255 255 0.000000
255 255 255 0.000000
255 255 255 0.000000
255 255 255 0.000000
255 255 255 0.000000
255 255 255 0.000000
255 255 255 0.000000
255 255 255 0.000000
255 255 255 0.000000
255 255 255 0.000000
255 255 255 0.000000
255 255 255 0.000000
255 255 255 0.000000
255 255 255 0.000000
255 255 255 0.000000
255 255 255 0.000000
255 255 255 0.000000
255 255 255 0.000000
255 255 255 0.000000
255 255 255 0.000000
255 255 255 0.000000
255 255 255 0.000000
255 255 255 0.000000
255 255 255 0.000000
255 255 255 0.000000
255 255 255 0.000000
255 255 255 0.000000
255 255 255 0.000000
255 255 255 0.000000
255 255 255 0.000000
255 255 255 0.000000
255 255 255 0.000000
255 255 255 0.000000
255 255 255 0.000000
255 255 255 0.000000
255 255 255 0.000000
255 255 255 0.000000
255 255 255 0.000000
255 255 255 0.000000
255 255 255 0.000000
255 255 255 0.000000
255 255 255 0.000000
255 255 255 0.000000
255 255 255 0.000000
255 255 255 0.000000
255 255 255 0.000000
255 255 255 0.000000
255 255 255 0.000000
255 255 255 0.000000
255 255 255 0.000000
255 255 255 0.000000
255 255 255 0.000000
255 255 255 0.000000
255 255 255 0.000000
255 255 255 0.000000
255 255 255 0.000000
255 255 255 0.000000
255 255 255 0.000000
255 255 255 0.000000
255 255 255 0.000000
255 255 255 0.000000
255 255 255 0.000000
255 255 255 0.000000
255 255 255 0.000000
255 255 255 0.000000
255 255 255 0.000000
255 255 255 0.000000
255 255 255 0.000000
255 255 255 0.000000
255 255 255 0.000000
255 255 255 0.000000
255 255 255 0.000000
255 255 255 0.000000
255 255 255 0.000000
255 255 255 0.000000
255 255 255 0.000000
255 255 255 0.000000
255 255 255 0.000000
255 255 255 0.000000
255 255 255 0.000000
255 255 255 0.000000
255 255 255 0.000000
255 255 255 0.000000
255 255 255 0.000000
255 255 255 0.000000
255 255 255 0.000000
255 255 255 0.000000
255 255 255 0.000000
255 255 255 0.000000
255 255 255 0.000000
255 255 255 0.000000
255 255 255 0.000000
255 255 255 0.000000
255 255 255 0.000000
255 255 255 0.000000
255 255 255 0.000000
255 255 255 0.000000
255 255 255 0.000000
255 255 255 0.000000
255 255 255 0.000000
255 255 255 0.000000
255 255 255 0.000000
255 255 255 0.000000
255 255 255 0.000000
255 255 255 0.000000
255 255 255 0.000000
255 255 255 0.000000
255 255 255 0.000000
255 255 255 0.000000
255 255 255 0.000000
255 255 255 0.000000
255 255 255 0.000000
255 255 255 0.000000
255 255 255 0.000000
255 255 255 0.000000
255 255 255 0.000000
255 255 255 0.000000
255 255 255 0.000000
255 255 255 0.000000
255 255 255 0.000000
255 255 255 0.000000
255 255 255 0.000000
255 255 255 0.000000
255 255 255 0.000000
255 255 255 0.000000
255 255 255 0.000000
255 255 255 0.000000
255 255 255 0.000000
255 255 255 0.000000
255 255 255 0.000000
255 255 255 0.000000
255 255 255 0.000000
255 255 255 0.000000
255 255 255 0.000000
255 255 255 0.000000
255 255 255 0.000000
255 255 255 0.000000
255 255 255 0.000000
255 255 255 0.000000
255 255 255 0.000000
255 255 255 0.000000
255 255 255 0.000000
255 255 255 0.000000
255 255 255 0.000000
255 255 255 0.000000
255 255 255 0.000000
255 255 255 0.000000
255 255 255 0.000000
255 255 255 0.000000
255 255 255 0.000000
255 255 255 0.000000
255 255 255 0.000000
255 255 255 0.000000
255 255 255 0.000000
255 255 255 0.000000
255 255 255 0.000000
255 255 255 0.000000
255 255 255 0.000000
255 255 255 0.000000
255 255 255 0.000000
255 255 255 0.000000
255 255 255 0.000000
255 255 255 0.000000
255 255 255 0.000000
255 255 255 0.000000
255 255 255 0.000000
255 255 255 0.000000
255 255 255 0.000000
255 255 255 0.000000
255 255 255 0.000000
255 255 255 0.000000
255 255 255 0.000000
255 255 255 0.000000
255 255 255 0.000000
255 255 255 0.000000
255 255 255 0.000000
255 255 255 0.000000
255 255 255 0.000000
255 255 255 0.000000
255 255 255 0.000000
255 255 255 0.000000
255 255 255 0.000000
255 255 255 0.000000
255 255 255 0.000000
255 255 255 0.000000
255 255 255 0.000000
255 255 255 0.000000
255 255 255 0.000000
255 255 255 0.000000
255 255 255 0.000000
255 255 255 0.000000
255 255 255 0.000000
255 255 255 0.000000
255 255 255 0.000000
255 255 255 0.000000
255 255 255 0.000000
255 255 255 0.000000
255 255 255 0.000000
255 255 255 0.000000
255 255 255 0.000000
255 255 255 0.000000
255 255 255 0.000000
255 255 255 0.000000
255 255 255 0.000000
255 255 255 0.000000
255 255 255 0.000000
255 255 255 0.000000
255 255 255 0.000000
255 255 255 0.000000
255 255 255 0.000000
255 255 255 0.000000
255 255 255 0.000000
255 255 255 0.000000
255 255 255 0.000000
255 255 255 0.000000
255 255 255 0.000000
255 255 255 0.000000
255 255 255 0.000000
255 255 255 0.000000
255 255 255 0.000000
255 255 255 0.000000
255 255 255 0.000000
255 255 255 0.000000
255 255 255 0.000000
255 255 255 0.000000
255 255 255 0.000000
255 255 255 0.000000
255 255 255 0.000000
255 255 255 0.000000
255 255 255 0.000000
255 255 255 0.000000
255 255 255 0.000000
255 255 255 0.000000
255 255 255 0.000000
255 255 255 0.000000
255 255 255 0.000000
255 255 255 0.000000
255 255 255 0.000000
255 255 255 0.000000
255 255 255 0.000000
255 255 255 0.000000
255 255 255 0.000000
255 255 255 0.000000
255 255 255 0.000000
255 255 255 0.000000
255 255 255 0.000000
255 255 255 0.000000
255 255 255 0.000000
255 255 255 0.000000
255 255 255 0.000000
255 255 255 0.000000
255 255 255 0.000000
255 255 255 0.000000
255 255 255 0.000000
255 255 255 0.000000
255 255 255 0.000000
255 255 255 0.000000
255 255 255 0.000000
255 255 255 0.000000
255 255 255 0.000000
255 255 255 0.000000
255 255 255 0.000000
255 255 255 0.000000
255 255 255 0.000000
255 255 255 0.000000
255 255 255 0.000000
255 255 255 0.000000
255 255 255 0.000000
255 255 255 0.000000
255 255 255 0.000000
255 255 255 0.000000
255 255 255 0.000000
255 255 255 0.000000
255 255 255 0.000000
255 255 255 0.000000
255 255 255 0.000000
255 255 255 0.000000
255 255 255 0.000000
255 255 255 0.000000
255 255 255 0.000000
255 255 255 0.000000
255 255 255 0.000000
255 255 255 0.000000
255 255 255 0.000000
255 255 255 0.000000
255 255 255 0.000000
255 255 255 0.000000
255 255 255 0.000000
255 255 255 0.000000
255 255 255 0.000000
255 255 255 0.000000
255 255 255 0.000000
255 255 255 0.000000
255 255 255 0.000000
255 255 255 0.000000
255 255 255 0.000000
255 255 255 0.000000
255 255 255 0.000000
255 255 255 0.000000
255 255 255 0.000000
255 255 255 0.000000
255 255 255 0.000000
255 255 255 0.000000
255 255 255 0.000000
255 255 255 0.000000
255 255 255 0.000000
255 255 255 0.000000
255 255 255 0.000000
255 255 255 0.000000
255 255 255 0.000000
255 255 255 0.000000
255 255 255 0.000000
255 255 255 0.000000
255 255 255 0.000000
255 255 255 0.000000
255 255 255 0.000000
255 255 255 0.000000
255 255 255 0.000000
255 255 255 0.000000
255 255 255 0.000000
255 255 255 0.000000
255 255 255 0.000000
255 255 255 0.000000
255 255 255 0.000000
255 255 255 0.000000
255 255 255 0.000000
255 255 255 0.000000
255 255 255 0.000000
255 255 255 0.000000
255 255 255 0.000000
255 255 255 0.000000
255 255 255 0.000000
255 255 255 0.000000
255 255 255 0.000000
255 255 255 0.000000
255 255 255 0.000000
255 255 255 0.000000
255 255 255 0.000000
255 255 255 0.000000
255 255 255 0.000000
255 255 255 0.000000
255 255 255 0.000000
255 255 255 0.000000
255 255 255 0.000000
255 255 255 0.000000
255 255 255 0.000000
255 255 255 0.000000
255 255 255 0.000000
255 255 255 0.000000
255 255 255 0.000000
255 255 255 0.000000
255 255 255 0.000000
255 255 255 0.000000
255 255 255 0.000000
255 255 255 0.000000
255 255 255 0.000000
255 255 255 0.000000
255 255 255 0.000000
255 255 255 0.000000
255 255 255 0.000000
255 255 255 0.000000
255 255 255 0.000000
255 255 255 0.000000
255 255 255 0.000000
255 255 255 0.000000
255 255 255 0.000000
255 255 255 0.000000
255 255 255 0.000000
255 255 255 0.000000
255 255 255 0.000000
255 255 255 0.000000
255 255 255 0.000000
255 255 255 0.000000
255 255 255 0.000000
255 255 255 0.000000
255 255 255 0.000000
255 255 255 0.000000
255 255 255 0.000000
255 255 255 0.000000
255 255 255 0.000000
255 255 255 0.000000
255 255 255 0.000000
255 255 255 0.000000
255 255 255 0.000000
255 255 255 0.000000
255 255 255 0.000000
255 255 255 0.000000
255 255 255 0.000000
255 255 255 0.000000
255 255 255 0.000000
255 255 255 0.000000
255 255 255 0.000000
255 255 255 0.000000
255 255 255 0.000000
255 255 255 0.000000
255 255 255 0.000000
255 255 255 0.000000
255 255 255 0.000000
255 255 255 0.000000
255 255 255 0.000000
255 255 255 0.000000
255 255 255 0.000000
255 255 255 0.000000
255 255 255 0.000000
255 255 255 0.000000
255 255 255 0.000000
255 255 255 0.000000
255 255 255 0.000000
255 255 255 0.000000
255 255 255 0.000000
255 255 255 0.000000
255 255 255 0.000000
255 255 255 0.000000
255 255 255 0.000000
255 255 255 0.000000
255 255 255 0.000000
255 255 255 0.000000
255 255 255 0.000000
255 255 255 0.000000
255 255 255 0.000000
255 255 255 0.000000
255 255 255 0.000000
255 255 255 0.000000
255 255 255 0.000000
255 255 255 0.000000
255 255 255 0.000000
255 255 255 0.000000
255 255 255 0.000000
255 255 255 0.000000
255 255 255 0.000000
255 255 255 0.000000
255 255 255 0.000000
255 255 255 0.000000
255 255 255 0.000000
255 255 255 0.000000
255 255 255 0.000000
255 255 255 0.000000
255 255 255 0.000000
255 255 255 0.000000
255 255 255 0.000000
255 255 255 0.000000
255 255 255 0.000000
255 255 255 0.000000
255 255 255 0.000000
255 255 255 0.000000
255 255 255 0.000000
255 255 255 0.000000
255 255 255 0.000000
255 255 255 0.000000
255 255 255 0.000000
255 255 255 0.000000
255 255 255 0.000000
255 255 255 0.000000
255 255 255 0.000000
255 255 255 0.000000
255 255 255 0.000000
255 255 255 0.000000
255 255 255 0.000000
255 255 255 0.000000
255 255 255 0.000000
255 255 255 0.000000
255 255 255 0.000000
255 255 255 0.000000
255 255 255 0.000000
255 255 255 0.000000
255 255 255 0.000000
255 255 255 0.000000
255 255 255 0.000000
255 255 255 0.000000
255 255 255 0.000000
255 255 255 0.000000
255 255 255 0.000000
255 255 255 0.000000
255 255 255 0.000000
255 255 255 0.000000
255 255 255 0.000000
255 255 255 0.000000
255 255 255 0.000000
255 255 255 0.000000
255 255 255 0.000000
255 255 255 0.000000
255 255 255 0.000000
255 255 255 0.000000
255 255 255 0.000000
255 255 255 0.000000
255 255 255 0.000000
255 255 255 0.000000
255 255 255 0.000000
255 255 255 0.000000
255 255 255 0.000000
255 255 255 0.000000
255 255 255 0.000000
255 255 255 0.000000
255 255 255 0.000000
255 255 255 0.000000
255 255 255 0.000000
255 255 255 0.000000
255 255 255 0.000000
255 255 255 0.000000
255 255 255 0.000000
255 255 255 0.000000
255 255 255 0.000000
255 255 255 0.000000
255 255 255 0.000000
255 255 255 0.000000
255 255 255 0.000000
255 255 255 0.000000
255 255 255 0.000000
255 255 255 0.000000
255 255 255 0.000000
255 255 255 0.000000
255 255 255 0.000000
255 255 255 0.000000
255 255 255 0.000000
255 255 255 0.000000
255 255 255 0.000000
255 255 255 0.000000
255 255 255 0.000000
255 255 255 0.000000
255 255 255 0.000000
255 255 255 0.000000
255 255 255 0.000000
255 255 255 0.000000
255 255 255 0.000000
255 255 255 0.000000
255 255 255 0.000000
255 255 255 0.000000
255 255 255 0.000000
255 255 255 0.000000
255 255 255 0.000000
255 255 255 0.000000
255 255 255 0.000000
255 255 255 0.000000
255 255 255 0.000000
255 255 255 0.000000
255 255 255 0.000000
255 255 255 0.000000
255 255 255 0.000000
255 255 255 0.000000
255 255 255 0.000000
255 255 255 0.000000
255 255 255 0.000000
255 255 255 0.000000
255 255 255 0.000000
255 255 255 0.000000
255 255 255 0.000000
255 255 255 0.000000
255 255 255 0.000000
255 255 255 0.000000
255 255 255 0.000000
255 255 255 0.000000
255 255 255 0.000000
255 255 255 0.000000
255 255 255 0.000000
255 255 255 0.000000
255 255 255 0.000000
255 255 255 0.000000
255 255 255 0.000000
255 255 255 0.000000
255 255 255 0.000000
255 255 255 0.000000
255 255 255 0.000000
255 255 255 0.000000
255 255 255 0.000000
255 255 255 0.000000
255 255 255 0.000000
255 255 255 0.000000
255 255 255 0.000000
255 255 255 0.000000
255 255 255 0.000000
255 255 255 0.000000
255 255 255 0.000000
255 255 255 0.000000
255 255 255 0.000000
255 255 255 0.000000
255 255 255 0.000000
255 255 255 0.000000
255 255 255 0.000000
255 255 255 0.000000
255 255 255 0.000000
255 255 255 0.000000
255 255 255 0.000000
255 255 255 0.000000
255 255 255 0.000000
255 255 255 0.000000
255 255 255 0.000000
255 255 255 0.000000
255 255 255 0.000000
255 255 255 0.000000
255 255 255 0.000000
255 255 255 0.000000
255 255 255 0.000000
255 255 255 0.000000
255 255 255 0.000000
255 255 255 0.000000
255 255 255 0.000000
255 255 255 0.000000
255 255 255 0.000000
255 255 255 0.000000
255 255 255 0.000000
255 255 255 0.000000
255 255 255 0.000000
255 255 255 0.000000
255 255 255 0.000000
255 255 255 0.000000
255 255 255 0.000000
255 255 255 0.000000
255 255 255 0.000000
255 255 255 0.000000
255 255 255 0.000000
255 255 255 0.000000
255 255 255 0.000000
255 255 255 0.000000
255 255 255 0.000000
255 255 255 0.000000
255 255 255 0.000000
255 255 255 0.000000
255 255 255 0.000000
255 255 255 0.000000
255 255 255 0.000000
255 255 255 0.000000
255 255 255 0.000000
255 255 255 0.000000
255 255 255 0.000000
255 255 255 0.000000
255 255 255 0.000000
255 255 255 0.000000
255 255 255 0.000000
255 255 255 0.000000
255 255 255 0.000000
255 255 255 0.000000
255 255 255 0.000000
255 255 255 0.000000
255 255 255 0.000000
255 255 255 0.000000
255 255 255 0.000000
255 255 255 0.000000
255 255 255 0.000000
255 255 255 0.000000
255 255 255 0.000000
255 255 255 0.000000
255 255 255 0.000000
255 255 255 0.000000
255 255 255 0.000000
255 255 255 0.000000
255 255 255 0.000000
255 255 255 0.000000
255 255 255 0.000000
255 255 255 0.000000
255 255 255 0.000000
255 255 255 0.000000
255 255 255 0.000000
255 255 255 0.000000
255 255 255 0.000000
255 255 255 0.000000
255 255 255 0.000000
255 255 255 0.000000
255 255 255 0.000000
255 255 255 0.000000
255 255 255 0.000000
255 255 255 0.000000
255 255 255 0.000000
255 255 255 0.000000
255 255 255 0.000000
255 255 255 0.000000
255 255 255 0.000000
255 255 255 0.000000
255 255 255 0.000000
255 255 255 0.000000
255 255 255 0.000000
255 255 255 0.000000
255 255 255 0.000000
255 255 255 0.000000
255 255 255 0.000000
255 255 255 0.000000
255 255 255 0.000000
255 255 255 0.000000
255 255 255 0.000000
255 255 255 0.000000
255 255 255 0.000000
255 255 255 0.000000
255 255 255 0.000000
255 255 255 0.000000
255 255 255 0.000000
255 255 255 0.000000
255 255 255 0.000000
255 255 255 0.000000
255 255 255 0.000000
255 255 255 0.000000
255 255 255 0.000000
255 255 255 0.000000
255 255 255 0.000000
255 255 255 0.000000
255 255 255 0.000000
255 255 255 0.000000
255 255 255 0.000000
255 255 255 0.000000
255 255 255 0.000000
255 255 255 0.000000
255 255 255 0.000000
255 255 255 0.000000
255 255 255 0.000000
255 255 255 0.000000
255 255 255 0.000000
255 255 255 0.000000
255 255 255 0.000000
255 255 255 0.000000
255 255 255 0.000000
255 255 255 0.000000
255 255 255 0.000000
255 255 255 0.000000
255 255 255 0.000000
255 255 255 0.000000
255 255 255 0.000000
255 255 255 0.000000
255 255 255 0.000000
255 255 255 0.000000
255 255 255 0.000000
255 255 255 0.000000
255 255 255 0.000000
255 255 255 0.000000
255 255 255 0.000000
255 255 255 0.000000
255 255 255 0.000000
255 255 255 0.000000
255 255 255 0.000000
255 255 255 0.000000
255 255 255 0.000000
255 255 255 0.000000
255 255 255 0.000000
255 255 255 0.000000
255 255 255 0.000000
255 255 255 0.000000
255 255 255 0.000000
255 255 255 0.000000
255 255 255 0.000000
255 255 255 0.000000
255 255 255 0.000000
255 255 255 0.000000
255 255 255 0.000000
255 255 255 0.000000
255 255 255 0.000000
255 255 255 0.000000
255 255 255 0.000000
255 255 255 0.000000
255 255 255 0.000000
255 255 255 0.000000
255 255 255 0.000000
255 255 255 0.000000
255 255 255 0.000000
255 255 255 0.000000
255 255 255 0.000000
255 255 255 0.000000
255 255 255 0.000000
255 255 255 0.000000
255 255 255 0.000000
255 255 255 0.000000
255 255 255 0.000000
255 255 255 0.000000
255 255 255 0.000000
255 255 255 0.000000
255 255 255 0.000000
255 255 255 0.000000
255 255 255 0.000000
255 255 255 0.000000
255 255 255 0.000000
255 255 255 0.000000
255 255 255 0.000000
255 255 255 0.000000
255 255 255 0.000000
255 255 255 0.000000
255 255 255 0.000000
255 255 255 0.000000
255 255 255 0.000000
255 255 255 0.000000
255 255 255 0.000000
255 255 255 0.000000
255 255 255 0.000000
255 255 255 0.000000
255 255 255 0.000000
255 255 255 0.000000
255 255 255 0.000000
255 255 255 0.000000
255 255 255 0.000000
255 255 255 0.000000
255 255 255 0.000000
255 255 255 0.000000
255 255 255 0.000000
255 255 255 0.000000
255 255 255 0.000000
255 255 255 0.000000
255 255 255 0.000000
255 255 255 0.000000
255 255 255 0.000000
255 255 255 0.000000
255 255 255 0.000000
255 255 255 0.000000
255 255 255 0.000000
255 255 255 0.000000
255 255 255 0.000000
255 255 255 0.000000
255 255 255 0.000000
255 255 255 0.000000
255 255 255 0.000000
255 255 255 0.000000
255 255 255 0.000000
255 255 255 0.000000
255 255 255 0.000000
255 255 255 0.000000
255 255 255 0.000000
255 255 255 0.000000
255 255 255 0.000000
255 255 255 0.000000
255 255 255 0.000000
255 255 255 0.000000
255 255 255 0.000000
255 255 255 0.000000
255 255 255 0.000000
255 255 255 0.000000
255 255 255 0.000000
255 255 255 0.000000
255 255 255 0.000000
255 255 255 0.000000
255 255 255 0.000000
255 255 255 0.000000
255 255 255 0.000000
255 255 255 0.000000
255 255 255 0.000000
255 255 255 0.000000
255 255 255 0.000000
255 255 255 0.000000
255 255 255 0.000000
255 255 255 0.000000
255 255 255 0.000000
255 255 255 0.000000
255 255 255 0.000000
255 255 255 0.000000
255 255 255 0.000000
255 255 255 0.000000
255 255 255 0.000000
255 255 255 0.000000
255 255 255 0.000000
255 255 255 0.000000
255 255 255 0.000000
255 255 255 0.000000
255 255 255 0.000000
255 255 255 0.000000
255 255 255 0.000000
255 255 255 0.000000
255 255 255 0.000000
255 255 255 0.000000
255 255 255 0.000000
255 255 255 0.000000
255 255 255 0.000000
255 255 255 0.000000
255 255 255 0.000000
255 255 255 0.000000
255 255 255 0.000000
255 255 255 0.000000
255 255 255 0.000000
255 255 255 0.000000
255 255 255 0.000000
255 255 255 0.000000
255 255 255 0.000000
255 255 255 0.000000
255 255 255 0.000000
255 255 255 0.000000
255 255 255 0.000000
255 255 255 0.000000
255 255 255 0.000000
255 255 255 0.000000
255 255 255 0.000000
255 255 255 0.000000
255 255 255 0.000000
255 255 255 0.000000
255 255 255 0.000000
255 255 255 0.000000
255 255 255 0.000000
255 255 255 0.000000
255 255 255 0.000000
255 255 255 0.000000
255 255 255 0.000000
255 255 255 0.000000
255 255 255 0.000000
255 255 255 0.000000
255 255 255 0.000000
255 255 255 0.000000
255 255 255 0.000000
255 255 255 0.000000
255 255 255 0.000000
255 255 255 0.000000
255 255 255 0.000000
255 255 255 0.000000
255 255 255 0.000000
255 255 255 0.000000
255 255 255 0.000000
255 255 255 0.000000
255 255 255 0.000000
255 255 255 0.000000
255 255 255 0.000000
255 255 255 0.000000
255 255 255 0.000000
255 255 255 0.000000
255 255 255 0.000000
255 255 255 0.000000
255 255 255 0.000000
255 255 255 0.000000
255 255 255 0.000000
255 255 255 0.000000
255 255 255 0.000000
255 255 255 0.000000
255 255 255 0.000000
255 255 255 0.000000
255 255 255 0.000000
255 255 255 0.000000
255 255 255 0.000000
255 255 255 0.000000
255 255 255 0.000000
255 255 255 0.000000
255 255 255 0.000000
255 255 255 0.000000
255 255 255 0.000000
255 255 255 0.000000
255 255 255 0.000000
255 255 255 0.000000
255 255 255 0.000000
255 255 255 0.000000
255 255 255 0.000000
255 255 255 0.000000
255 255 255 0.000000
255 255 255 0.000000
255 255 255 0.000000
255 255 255 0.000000
255 255 255 0.000000
255 255 255 0.000000
255 255 255 0.000000
255 255 255 0.000000
255 255 255 0.000000
255 255 255 0.000000
255 255 255 0.000000
255 255 255 0.000000
255 255 255 0.000000
255 255 255 0.000000
255 255 255 0.000000
255 255 255 0.000000
255 255 255 0.000000
255 255 255 0.000000
255 255 255 0.000000
255 255 255 0.000000
255 255 255 0.000000
255 255 255 0.000000
255 255 255 0.000000
255 255 255 0.000000
255 255 255 0.000000
255 255 255 0.000000
255 255 255 0.000000
255 255 255 0.000000
255 255 255 0.000000
255 255 255 0.000000
255 255 255 0.000000
255 255 255 0.000000
255 255 255 0.000000
255 255 255 0.000000
255 255 255 0.000000
255 255 255 0.000000
255 255 255 0.000000
255 255 255 0.000000
255 255 255 0.000000
255 255 255 0.000000
255 255 255 0.000000
255 255 255 0.000000
255 255 255 0.000000
255 255 255 0.000000
255 255 255 0.000000
255 255 255 0.000000
255 255 255 0.000000
255 255 255 0.000000
255 255 255 0.000000
255 255 255 0.000000
255 255 255 0.000000
255 255 255 0.000000
255 255 255 0.000000
255 255 255 0.000000
255 255 255 0.000000
255 255 255 0.000000
255 255 255 0.000000
255 255 255 0.000000
255 255 255 0.000000
255 255 255 0.000000
255 255 255 0.000000
255 255 255 0.000000
255 255 255 0.000000
255 255 255 0.000000
255 255 255 0.000000
255 255 255 0.000000
255 255 255 0.000000
255 255 255 0.000000
255 255 255 0.000000
255 255 255 0.000000
255 255 255 0.000000
255 255 255 0.000000
255 255 255 0.000000
255 255 255 0.000000
255 255 255 0.000000
255 255 255 0.000000
255 255 255 0.000000
255 255 255 0.000000
255 255 255 0.000000
255 255 255 0.000000
255 255 255 0.000000
255 255 255 0.000000
255 255 255 0.000000
255 255 255 0.000000
255 255 255 0.000000
255 255 255 0.000000
255 255 255 0.000000
255 255 255 0.000000
255 255 255 0.000000
255 255 255 0.000000
255 255 255 0.000000
255 255 255 0.000000
255 255 255 0.000000
255 255 255 0.000000
255 255 255 0.000000
255 255 255 0.000000
255 255 255 0.000000
255 255 255 0.000000
255 255 255 0.000000
255 255 255 0.000000
255 255 255 0.000000
255 255 255 0.000000
255 255 255 0.000000
255 255 255 0.000000
255 255 255 0.000000
255 255 255 0.000000
255 255 255 0.000000
255 255 255 0.000000
255 255 255 0.000000
255 255 255 0.000000
255 255 255 0.000000
255 255 255 0.000000
255 255 255 0.000000
255 255 255 0.000000
255 255 255 0.000000
255 255 255 0.000000
255 255 255 0.000000
255 255 255 0.000000
255 255 255 0.000000
255 255 255 0.000000
255 255 255 0.000000
255 255 255 0.000000
255 255 255 0.000000
255 255 255 0.000000
255 255 255 0.000000
255 255 255 0.000000
255 255 255 0.000000
255 255 255 0.000000
255 255 255 0.000000
255 255 255 0.000000
255 255 255 0.000000
255 255 255 0.000000
255 255 255 0.000000
255 255 255 0.000000
255 255 255 0.000000
255 255 255 0.000000
255 255 255 0.000000
255 255 255 0.000000
255 255 255 0.000000
255 255 255 0.000000
255 255 255 0.000000
255 255 255 0.000000
255 255 255 0.000000
255 255 255 0.000000
255 255 255 0.000000
255 255 255 0.000000
255 255 255 0.000000
255 255 255 0.000000
255 255 255 0.000000
255 255 255 0.000000
255 255 255 0.000000
255 255 255 0.000000
255 255 255 0.000000
255 255 255 0.000000
255 255 255 0.000000
255 255 255 0.000000
255 255 255 0.000000
255 255 255 0.000000
255 255 255 0.000000
255 255 255 0.000000
255 255 255 0.000000
255 255 255 0.000000
255 255 255 0.000000
255 255 255 0.000000
255 255 255 0.000000
255 255 255 0.000000
255 255 255 0.000000
255 255 255 0.000000
255 255 255 0.000000
255 255 255 0.000000
255 255 255 0.000000
255 255 255 0.000000
255 255 255 0.000000
255 255 255 0.000000
255 255 255 0.000000
255 255 255 0.000000
255 255 255 0.000000
255 255 255 0.000000
255 255 255 0.000000
255 255 255 0.000000
255 255 255 0.000000
255 255 255 0.000000
255 255 255 0.000000
255 255 255 0.000000
255 255 255 0.000000
255 255 255 0.000000
255 255 255 0.000000
255 255 255 0.000000
255 255 255 0.000000
255 255 255 0.000000
255 255 255 0.000000
255 255 255 0.000000
255 255 255 0.000000
255 255 255 0.000000
255 255 255 0.000000
255 255 255 0.000000
255 255 255 0.000000
255 255 255 0.000000
255 255 255 0.000000
255 255 255 0.000000
255 255 255 0.000000
255 255 255 0.000000
255 255 255 0.000000
255 255 255 0.000000
255 255 255 0.000000
255 255 255 0.000000
255 255 255 0.000000
255 255 255 0.000000
255 255 255 0.000000
255 255 255 0.000000
255 255 255 0.000000
255 255 255 0.000000
255 255 255 0.000000
255 255 255 0.000000
255 255 255 0.000000
255 255 255 0.000000
255 255 255 0.000000
255 255 255 0.000000
255 255 255 0.000000
255 255 255 0.000000
255 255 255 0.000000
255 255 255 0.000000
255 255 255 0.000000
255 255 255 0.000000
255 255 255 0.000000
255 255 255 0.000000
255 255 255 0.000000
255 255 255 0.000000
255 255 255 0.000000
255 255 255 0.000000
255 255 255 0.000000
255 255 255 0.000000
255 255 255 0.000000
255 255 255 0.000000
255 255 255 0.000000
255 255 255 0.000000
255 255 255 0.000000
255 255 255 0.000000
255 255 255 0.000000
255 255 255 0.000000
255 255 255 0.000000
255 255 255 0.000000
255 255 255 0.000000
255 255 255 0.000000
255 255 255 0.000000
255 255 255 0.000000
255 255 255 0.000000
255 255 255 0.000000
255 255 255 0.000000
255 255 255 0.000000
255 255 255 0.000000
255 255 255 0.000000
255 255 255 0.000000
255 255 255 0.000000
255 255 255 0.000000
255 255 255 0.000000
255 255 255 0.000000
255 255 255 0.000000
255 255 255 0.000000
255 255 255 0.000000
255 255 255 0.000000
255 255 255 0.000000
255 255 255 0.000000
255 255 255 0.000000
255 255 255 0.000000
255 255 255 0.000000
255 255 255 0.000000
255 255 255 0.000000
255 255 255 0.000000
255 255 255 0.000000
255 255 255 0.000000
255 255 255 0.000000
255 255 255 0.000000
255 255 255 0.000000
255 255 255 0.000000
255 255 255 0.000000
255 255 255 0.000000
255 255 255 0.000000
255 255 255 0.000000
255 255 255 0.000000
255 255 255 0.000000
255 255 255 0.000000
255 255 255 0.000000
255 255 255 0.000000
255 255 255 0.000000
255 255 255 0.000000
255 255 255 0.000000
255 255 255 0.000000
255 255 255 0.000000
255 255 255 0.000000
255 255 255 0.000000
255 255 255 0.000000
255 255 255 0.000000
255 255 255 0.000000
255 255 255 0.000000
255 255 255 0.000000
255 255 255 0.000000
255 255 255 0.000000
255 255 255 0.000000
255 255 255 0.000000
255 255 255 0.000000
255 255 255 0.000000
255 255 255 0.000000
255 255 255 0.000000
255 255 255 0.000000
255 255 255 0.000000
255 255 255 0.000000
255 255 255 0.000000
255 255 255 0.000000
255 255 255 0.000000
255 255 255 0.000000
255 255 255 0.000000
255 255 255 0.000000
255 255 255 0.000000
255 255 255 0.000000
255 255 255 0.000000
255 255 255 0.000000
255 255 255 0.000000
255 255 255 0.000000
255 255 255 0.000000
255 255 255 0.000000
255 255 255 0.000000
255 255 255 0.000000
255 255 255 0.000000
255 255 255 0.000000
255 255 255 0.000000
255 255 255 0.000000
255 255 255 0.000000
255 255 255 0.000000
255 255 255 0.000000
255 255 255 0.000000
255 255 255 0.000000
255 255 255 0.000000
255 255 255 0.000000
255 255 255 0.000000
255 255 255 0.000000
255 255 255 0.000000
255 255 255 0.000000
255 255 255 0.000000
255 255 255 0.000000
255 255 255 0.000000
255 255 255 0.000000
255 255 255 0.000000
255 255 255 0.000000
255 255 255 0.000000
255 255 255 0.000000
255 255 255 0.000000
255 255 255 0.000000
255 255 255 0.000000
255 255 255 0.000000
255 255 255 0.000000
255 255 255 0.000000
255 255 255 0.000000
255 255 255 0.000000
255 255 255 0.000000
255 255 255 0.000000
255 255 255 0.000000
255 255 255 0.000000
255 255 255 0.000000
255 255 255 0.000000
255 255 255 0.000000
255 255 255 0.000000
255 255 255 0.000000
255 255 255 0.000000
255 255 255 0.000000
255 255 255 0.000000
255 255 255 0.000000
255 255 255 0.000000
255 255 255 0.000000
255 255 255 0.000000
255 255 255 0.000000
255 255 255 0.000000
255 255 255 0.000000
255 255 255 0.000000
255 255 255 0.000000
255 255 255 0.000000
255 255 255 0.000000
255 255 255 0.000000
255 255 255 0.000000
255 255 255 0.000000
255 255 255 0.000000
255 255 255 0.000000
255 255 255 0.000000
255 255 255 0.000000
255 255 255 0.000000
255 255 255 0.000000
255 255 255 0.000000
255 255 255 0.000000
255 255 255 0.000000
255 255 255 0.000000
255 255 255 0.000000
255 255 255 0.000000
255 255 255 0.000000
255 255 255 0.000000
255 255 255 0.000000
255 255 255 0.000000
255 255 255 0.000000
255 255 255 0.000000
255 255 255 0.000000
255 255 255 0.000000
255 255 255 0.000000
255 255 255 0.000000
255 255 255 0.000000
255 255 255 0.000000
255 255 255 0.000000
255 255 255 0.000000
255 255 255 0.000000
255 255 255 0.000000
255 255 255 0.000000
255 255 255 0.000000
255 255 255 0.000000
255 255 255 0.000000
255 255 255 0.000000
255 255 255 0.000000
255 255 255 0.000000
255 255 255 0.000000
255 255 255 0.000000
255 255 255 0.000000
255 255 255 0.000000
255 255 255 0.000000
255 255 255 0.000000
255 255 255 0.000000
255 255 255 0.000000
255 255 255 0.000000
255 255 255 0.000000
255 255 255 0.000000
255 255 255 0.000000
255 255 255 0.000000
255 255 255 0.000000
255 255 255 0.000000
255 255 255 0.000000
255 255 255 0.000000
255 255 255 0.000000
255 255 255 0.000000
255 255 255 0.000000
255 255 255 0.000000
255 255 255 0.000000
255 255 255 0.000000
255 255 255 0.000000
255 255 255 0.000000
255 255 255 0.000000
255 255 255 0.000000
255 255 255 0.000000
255 255 255 0.000000
255 255 255 0.000000
255 255 255 0.000000
255 255 255 0.000000
255 255 255 0.000000
255 255 255 0.000000
255 255 255 0.000000
255 255 255 0.000000
255 255 255 0.000000
255 255 255 0.000000
255 255 255 0.000000
255 255 255 0.000000
255 255 255 0.000000
255 255 255 0.000000
255 255 255 0.000000
255 255 255 0.000000
255 255 255 0.000000
255 255 255 0.000000
255 255 255 0.000000
255 255 255 0.000000
255 255 255 0.000000
255 255 255 0.000000
255 255 255 0.000000
255 255 255 0.000000
255 255 255 0.000000
255 255 255 0.000000
255 255 255 0.000000
255 255 255 0.000000
255 255 255 0.000000
255 255 255 0.000000
255 255 255 0.000000
255 255 255 0.000000
255 255 255 0.000000
255 255 255 0.000000
255 255 255 0.000000
255 255 255 0.000000
255 255 255 0.000000
255 255 255 0.000000
255 255 255 0.000000
255 255 255 0.000000
255 255 255 0.000000
255 255 255 0.000000
255 255 255 0.000000
255 255 255 0.000000
255 255 255 0.000000
255 255 255 0.000000
255 255 255 0.000000
255 255 255 0.000000
255 255 255 0.000000
255 255 255 0.000000
255 255 255 0.000000
255 255 255 0.000000
255 255 255 0.000000
255 255 255 0.000000
255 255 255 0.000000
255 255 255 0.000000
255 255 255 0.000000
255 255 255 0.000000
255 255 255 0.000000
255 255 255 0.000000
255 255 255 0.000000
255 255 255 0.000000
255 255 255 0.000000
255 255 255 0.000000
255 255 255 0.000000
255 255 255 0.000000
255 255 255 0.000000
255 255 255 0.000000
255 255 255 0.000000
255 255 255 0.000000
255 255 255 0.000000
255 255 255 0.000000
255 255 255 0.000000
255 255 255 0.000000
255 255 255 0.000000
255 255 255 0.000000
255 255 255 0.000000
255 255 255 0.000000
255 255 255 0.000000
255 255 255 0.000000
255 255 255 0.000000
255 255 255 0.000000
255 255 255 0.000000
255 255 255 0.000000
255 255 255 0.000000
255 255 255 0.000000
255 255 255 0.000000
255 255 255 0.000000
255 255 255 0.000000
255 255 255 0.000000
255 255 255 0.000000
255 255 255 0.000000
255 255 255 0.000000
255 255 255 0.000000
255 255 255 0.000000
255 255 255 0.000000
255 255 255 0.000000
255 255 255 0.000000
255 255 255 0.000000
255 255 255 0.000000
255 255 255 0.000000
255 255 255 0.000000
255 255 255 0.000000
255 255 255 0.000000
255 255 255 0.000000
255 255 255 0.000000
255 255 255 0.000000
255 255 255 0.000000
255 255 255 0.000000
255 255 255 0.000000
255 255 255 0.000000
255 255 255 0.000000
255 255 255 0.000000
255 255 255 0.000000
255 255 255 0.000000
255 255 255 0.000000
255 255 255 0.000000
255 255 255 0.000000
255 255 255 0.000000
255 255 255 0.000000
255 255 255 0.000000
255 255 255 0.000000
255 255 255 0.000000
255 255 255 0.000000
255 255 255 0.000000
255 255 255 0.000000
255 255 255 0.000000
255 255 255 0.000000
255 255 255 0.000000
255 255 255 0.000000
255 255 255 0.000000
255 255 255 0.000000
255 255 255 0.000000
255 255 255 0.000000
255 255 255 0.000000
255 255 255 0.000000
255 255 255 0.000000
255 255 255 0.000000
255 255 255 0.000000
255 255 255 0.000000
255 255 255 0.000000
255 255 255 0.000000
255 255 255 0.000000
255 255 255 0.000000
255 255 255 0.000000
255 255 255 0.000000
255 255 255 0.000000
255 255 255 0.000000
255 255 255 0.000000
255 255 255 0.000000
255 255 255 0.000000
255 255 255 0.000000
255 255 255 0.000000
255 255 255 0.000000
255 255 255 0.000000
255 255 255 0.000000
255 255 255 0.000000
255 255 255 0.000000
255 255 255 0.000000
255 255 255 0.000000
255 255 255 0.000000
255 255 255 0.000000
255 255 255 0.000000
255 255 255 0.000000
255 255 255 0.000000
255 255 255 0.000000
255 255 255 0.000000
255 255 255 0.000000
255 255 255 0.000000
255 255 255 0.000000
255 255 255 0.000000
255 255 255 0.000000
255 255 255 0.000000
255 255 255 0.000000
255 255 255 0.000000
255 255 255 0.000000
255 255 255 0.000000
255 255 255 0.000000
255 255 255 0.000000
255 255 255 0.000000
255 255 255 0.000000
255 255 255 0.000000
255 255 255 0.000000
255 255 255 0.000000
255 255 255 0.000000
255 255 255 0.000000
255 255 255 0.000000
255 255 255 0.000000
255 255 255 0.000000
255 255 255 0.000000
255 255 255 0.000000
255 255 255 0.000000
255 255 255 0.000000
255 255 255 0.000000
255 255 255 0.000000
255 255 255 0.000000
255 255 255 0.000000
255 255 255 0.000000
255 255 255 0.000000
255 255 255 0.000000
255 255 255 0.000000
255 255 255 0.000000
255 255 255 0.000000
255 255 255 0.000000
255 255 255 0.000000
255 255 255 0.000000
255 255 255 0.000000
255 255 255 0.000000
255 255 255 0.000000
255 255 255 0.000000
255 255 255 0.000000
255 255 255 0.000000
255 255 255 0.000000
255 255 255 0.000000
255 255 255 0.000000
255 255 255 0.000000
255 255 255 0.000000
255 255 255 0.000000
255 255 255 0.000000
255 255 255 0.000000
255 255 255 0.000000
255 255 255 0.000000
255 255 255 0.000000
255 255 255 0.000000
255 255 255 0.000000
255 255 255 0.000000
255 255 255 0.000000
255 255 255 0.000000
255 255 255 0.000000
255 255 255 0.000000
255 255 255 0.000000
255 255 255 0.000000
255 255 255 0.000000
255 255 255 0.000000
255 255 255 0.000000
255 255 255 0.000000
255 255 255 0.000000
255 255 255 0.000000
255 255 255 0.000000
255 255 255 0.000000
255 255 255 0.000000
255 255 255 0.000000
255 255 255 0.000000
255 255 255 0.000000
255 255 255 0.000000
255 255 255 0.000000
255 255 255 0.000000
255 255 255 0.000000
255 255 255 0.000000
255 255 255 0.000000
255 255 255 0.000000
255 255 255 0.000000
255 255 255 0.000000
255 255 255 0.000000
255 255 255 0.000000
255 255 255 0.000000
255 255 255 0.000000
255 255 255 0.000000
255 255 255 0.000000
255 255 255 0.000000
255 255 255 0.000000
255 255 255 0.000000
255 255 255 0.000000
255 255 255 0.000000
255 255 255 0.000000
255 255 255 0.000000
255 255 255 0.000000
255 255 255 0.000000
255 255 255 0.000000
255 255 255 0.000000
255 255 255 0.000000
255 255 255 0.000000
255 255 255 0.000000
255 255 255 0.000000
255 255 255 0.000000
255 255 255 0.000000
255 255 255 0.000000
255 255 255 0.000000
255 255 255 0.000000
255 255 255 0.000000
255 255 255 0.000000
255 255 255 0.000000
255 255 255 0.000000
255 255 255 0.000000
255 255 255 0.000000
255 255 255 0.000000
255 255 255 0.000000
255 255 255 0.000000
255 255 255 0.000000
255 255 255 0.000000
255 255 255 0.000000
255 255 255 0.000000
255 255 255 0.000000
255 255 255 0.000000
255 255 255 0.000000
255 255 255 0.000000
255 255 255 0.000000
255 255 255 0.000000
255 255 255 0.000000
255 255 255 0.000000
255 255 255 0.000000
255 255 255 0.000000
255 255 255 0.000000
255 255 255 0.000000
255 255 255 0.000000
255 255 255 0.000000
255 255 255 0.000000
255 255 255 0.000000
255 255 255 0.000000
255 255 255 0.000000
255 255 255 0.000000
255 255 255 0.000000
255 255 255 0.000000
255 255 255 0.000000
255 255 255 0.000000
255 255 255 0.000000
255 255 255 0.000000
255 255 255 0.000000
255 255 255 0.000000
255 255 255 0.000000
255 255 255 0.000000
255 255 255 0.000000
255 255 255 0.000000
255 255 255 0.000000
255 255 255 0.000000
255 255 255 0.000000
255 255 255 0.000000
255 255 255 0.000000
255 255 255 0.000000
255 255 255 0.000000
255 255 255 0.000000
255 255 255 0.000000
255 255 255 0.000000
255 255 255 0.000000
255 255 255 0.000000
255 255 255 0.000000
255 255 255 0.000000
255 255 255 0.000000
255 255 255 0.000000
255 255 255 0.000000
255 255 255 0.000000
255 255 255 0.000000
255 255 255 0.000000
255 255 255 0.000000
255 255 255 0.000000
255 255 255 0.000000
255 255 255 0.000000
255 255 255 0.000000
255 255 255 0.000000
255 255 255 0.000000
255 255 255 0.000000
255 255 255 0.000000
255 255 255 0.000000
255 255 255 0.000000
255 255 255 0.000000
255 255 255 0.000000
255 255 255 0.000000
255 255 255 0.000000
255 255 255 0.000000
255 255 255 0.000000
255 255 255 0.000000
255 255 255 0.000000
255 255 255 0.000000
255 255 255 0.000000
255 255 255 0.000000
255 255 255 0.000000
255 255 255 0.000000
255 255 255 0.000000
255 255 255 0.000000
255 255 255 0.000000
255 255 255 0.000000
255 255 255 0.000000
255 255 255 0.000000
255 255 255 0.000000
255 255 255 0.000000
255 255 255 0.000000
255 255 255 0.000000
255 255 255 0.000000
255 255 255 0.000000
255 255 255 0.000000
255 255 255 0.000000
255 255 255 0.000000
255 255 255 0.000000
255 255 255 0.000000
255 255 255 0.000000
255 255 255 0.000000
255 255 255 0.000000
255 255 255 0.000000
255 255 255 0.000000
255 255 255 0.000000
255 255 255 0.000000
255 255 255 0.000000
255 255 255 0.000000
255 255 255 0.000000
255 255 255 0.000000
255 255 255 0.000000
255 255 255 0.000000
255 255 255 0.000000
255 255 255 0.000000
255 255 255 0.000000
255 255 255 0.000000
255 255 255 0.000000
255 255 255 0.000000
255 255 255 0.000000
255 255 255 0.000000
255 255 255 0.000000
255 255 255 0.000000
255 255 255 0.000000
255 255 255 0.000000
255 255 255 0.000000
255 255 255 0.000000
255 255 255 0.000000
255 255 255 0.000000
255 255 255 0.000000
255 255 255 0.000000
255 255 255 0.000000
255 255 255 0.000000
255 255 255 0.000000
255 255 255 0.000000
255 255 255 0.000000
255 255 255 0.000000
255 255 255 0.000000
255 255 255 0.000000
255 255 255 0.000000
255 255 255 0.000000
255 255 255 0.000000
255 255 255 0.000000
255 255 255 0.000000
255 255 255 0.000000
255 255 255 0.000000
255 255 255 0.000000
255 255 255 0.000000
255 255 255 0.000000
255 255 255 0.000000
255 255 255 0.000000
255 255 255 0.000000
255 255 255 0.000000
255 255 255 0.000000
255 255 255 0.000000
255 255 255 0.000000
255 255 255 0.000000
255 255 255 0.000000
255 255 255 0.000000
255 255 255 0.000000
255 255 255 0.000000
255 255 255 0.000000
255 255 255 0.000000
255 255 255 0.000000
255 255 255 0.000000
255 255 255 0.000000
255 255 255 0.000000
255 255 255 0.000000
255 255 255 0.000000
255 255 255 0.000000
255 255 255 0.000000
255 255 255 0.000000
255 255 255 0.000000
255 255 255 0.000000
255 255 255 0.000000
255 255 255 0.000000
255 255 255 0.000000
255 255 255 0.000000
255 255 255 0.000000
255 255 255 0.000000
255 255 255 0.000000
255 255 255 0.000000
255 255 255 0.000000
255 255 255 0.000000
255 255 255 0.000000
255 255 255 0.000000
255 255 255 0.000000
255 255 255 0.000000
255 255 255 0.000000
255 255 255 0.000000
255 255 255 0.000000
255 255 255 0.000000
255 255 255 0.000000
255 255 255 0.000000
255 255 255 0.000000
255 255 255 0.000000
255 255 255 0.000000
255 255 255 0.000000
255 255 255 0.000000
255 255 255 0.000000
255 255 255 0.000000
255 255 255 0.000000
255 255 255 0.000000
255 255 255 0.000000
255 255 255 0.000000
255 255 255 0.000000
255 255 255 0.000000
255 255 255 0.000000
255 255 255 0.000000
255 255 255 0.000000
255 255 255 0.000000
255 255 255 0.000000
255 255 255 0.000000
255 255 255 0.000000
255 255 255 0.000000
255 255 255 0.000000
255 255 255 0.000000
255 255 255 0.000000
255 255 255 0.000000
255 255 255 0.000000
255 255 255 0.000000
255 255 255 0.000000
255 255 255 0.000000
255 255 255 0.000000
255 255 255 0.000000
255 255 255 0.000000
255 255 255 0.000000
255 255 255 0.000000
255 255 255 0.000000
255 255 255 0.000000
255 255 255 0.000000
255 255 255 0.000000
255 255 255 0.000000
255 255 255 0.000000
255 255 255 0.000000
255 255 255 0.000000
255 255 255 0.000000
255 255 255 0.000000
255 255 255 0.000000
255 255 255 0.000000
255 255 255 0.000000
255 255 255 0.000000
255 255 255 0.000000
255 255 255 0.000000
255 255 255 0.000000
255 255 255 0.000000
255 255 255 0.000000
255 255 255 0.000000
255 255 255 0.000000
255 255 255 0.000000
255 255 255 0.000000
255 255 255 0.000000
255 255 255 0.000000
255 255 255 0.000000
255 255 255 0.000000
255 255 255 0.000000
255 255 255 0.000000
255 255 255 0.000000
255 255 255 0.000000
255 255 255 0.000000
255 255 255 0.000000
255 255 255 0.000000
255 255 255 0.000000
255 255 255 0.000000
255 255 255 0.000000
255 255 255 0.000000
255 255 255 0.000000
255 255 255 0.000000
255 255 255 0.000000
255 255 255 0.000000
255 255 255 0.000000
255 255 255 0.000000
255 255 255 0.000000
255 255 255 0.000000
255 255 255 0.000000
255 255 255 0.000000
255 255 255 0.000000
255 255 255 0.000000
255 255 255 0.000000
255 255 255 0.000000
255 255 255 0.000000
255 255 255 0.000000
255 255 255 0.000000
255 255 255 0.000000
255 255 255 0.000000
255 255 255 0.000000
255 255 255 0.000000
255 255 255 0.000000
255 255 255 0.000000
255 255 255 0.000000
255 255 255 0.000000
255 255 255 0.000000
255 255 255 0.000000
255 255 255 0.000000
255 255 255 0.000000
255 255 255 0.000000
255 255 255 0.000000
255 255 255 0.000000
255 255 255 0.000000
255 255 255 0.000000
255 255 255 0.000000
255 255 255 0.000000
255 255 255 0.000000
255 255 255 0.000000
255 255 255 0.000000
255 255 255 0.000000
255 255 255 0.000000
255 255 255 0.000000
255 255 255 0.000000
255 255 255 0.000000
255 255 255 0.000000
255 255 255 0.000000
255 255 255 0.000000
255 255 255 0.000000
255 255 255 0.000000
255 255 255 0.000000
255 255 255 0.000000
255 255 255 0.000000
255 255 255 0.000000
255 255 255 0.000000
255 255 255 0.000000
255 255 255 0.000000
255 255 255 0.000000
255 255 255 0.000000
255 255 255 0.000000
255 255 255 0.000000
255 255 255 0.000000
255 255 255 0.000000
255 255 255 0.000000
255 255 255 0.000000
255 255 255 0.000000
255 255 255 0.000000
255 255 255 0.000000
255 255 255 0.000000
255 255 255 0.000000
255 255 255 0.000000
255 255 255 0.000000
255 255 255 0.000000
255 255 255 0.000000
255 255 255 0.000000
255 255 255 0.000000
255 255 255 0.000000
255 255 255 0.000000
255 255 255 0.000000
255 255 255 0.000000
255 255 255 0.000000
255 255 255 0.000000
255 255 255 0.000000
255 255 255 0.000000
255 255 255 0.000000
255 255 255 0.000000
255 255 255 0.000000
255 255 255 0.000000
255 255 255 0.000000
255 255 255 0.000000
255 255 255 0.000000
255 255 255 0.000000
255 255 255 0.000000
255 255 255 0.000000
255 255 255 0.000000
255 255 255 0.000000
255 255 255 0.000000
255 255 255 0.000000
255 255 255 0.000000
255 255 255 0.000000
255 255 255 0.000000
255 255 255 0.000000
255 255 255 0.000000
255 255 255 0.000000
255 255 255 0.000000
255 255 255 0.000000
255 255 255 0.000000
255 255 255 0.000000
255 255 255 0.000000
255 255 255 0.000000
255 255 255 0.000000
255 255 255 0.000000
255 255 255 0.000000
255 255 255 0.000000
255 255 255 0.000000
255 255 255 0.000000
255 255 255 0.000000
255 255 255 0.000000
255 255 255 0.000000
255 255 255 0.000000
255 255 255 0.000000
255 255 255 0.000000
255 255 255 0.000000
255 255 255 0.000000
255 255 255 0.000000
255 255 255 0.000000
255 255 255 0.000000
255 255 255 0.000000
255 255 255 0.000000
255 255 255 0.000000
255 255 255 0.000000
255 255 255 0.000000
255 255 255 0.000000
255 255 255 0.000000
255 255 255 0.000000
255 255 255 0.000000
255 255 255 0.000000
255 255 255 0.000000
255 255 255 0.000000
255 255 255 0.000000
255 255 255 0.000000
255 255 255 0.000000
255 255 255 0.000000
255 255 255 0.000000
255 255 255 0.000000
255 255 255 0.000000
255 255 255 0.000000
255 255 255 0.000000
255 255 255 0.000000
255 255 255 0.000000
255 255 255 0.000000
255 255 255 0.000000
255 255 255 0.000000
255 255 255 0.000000
255 255 255 0.000000
255 255 255 0.000000
255 255 255 0.000000
255 255 255 0.000000
255 255 255 0.000000
255 255 255 0.000000
255 255 255 0.000000
255 255 255 0.000000
255 255 255 0.000000
255 255 255 0.000000
255 255 255 0.000000
255 255 255 0.000000
255 255 255 0.000000
255 255 255 0.000000
255 255 255 0.000000
255 255 255 0.000000
255 255 255 0.000000
255 255 255 0.000000
255 255 255 0.000000
255 255 255 0.000000
255 255 255 0.000000
255 255 255 0.000000
255 255 255 0.000000
255 255 255 0.000000
255 255 255 0.000000
255 255 255 0.000000
255 255 255 0.000000
255 255 255 0.000000
255 255 255 0.000000
255 255 255 0.000000
255 255 255 0.000000
255 255 255 0.000000
255 255 255 0.000000
255 255 255 0.000000
255 255 255 0.000000
255 255 255 0.000000
255 255 255 0.000000
255 255 255 0.000000
255 255 255 0.000000
255 255 255 0.000000
255 255 255 0.000000
255 255 255 0.000000
255 255 255 0.000000
255 255 255 0.000000
255 255 255 0.000000
255 255 255 0.000000
255 255 255 0.000000
255 255 255 0.000000
255 255 255 0.000000
255 255 255 0.000000
255 255 255 0.000000
255 255 255 0.000000
255 255 255 0.000000
255 255 255 0.000000
255 255 255 0.000000
255 255 255 0.000000
255 255 255 0.000000
255 255 255 0.000000
255 255 255 0.000000
255 255 255 0.000000
255 255 255 0.000000
255 255 255 0.000000
255 255 255 0.000000
255 255 255 0.000000
255 255 255 0.000000
255 255 255 0.000000
255 255 255 0.000000
255 255 255 0.000000
255 255 255 0.000000
255 255 255 0.000000
255 255 255 0.000000
255 255 255 0.000000
255 255 255 0.000000
255 255 255 0.000000
255 255 255 0.000000
255 255 255 0.000000
255 255 255 0.000000
255 255 255 0.000000
255 255 255 0.000000
255 255 255 0.000000
255 255 255 0.000000
255 255 255 0.000000
255 255 255 0.000000
255 255 255 0.000000
255 255 255 0.000000
255 255 255 0.000000
255 255 255 0.000000
255 255 255 0.000000
255 255 255 0.000000
255 255 255 0.000000
255 255 255 0.000000
255 255 255 0.000000
255 255 255 0.000000
255 255 255 0.000000
255 255 255 0.000000
255 255 255 0.000000
255 255 255 0.000000
255 255 255 0.000000
255 255 255 0.000000
255 255 255 0.000000
255 255 255 0.000000
255 255 255 0.000000
255 255 255 0.000000
255 255 255 0.000000
255 255 255 0.000000
255 255 255 0.000000
255 255 255 0.000000
255 255 255 0.000000
255 255 255 0.000000
255 255 255 0.000000
255 255 255 0.000000
255 255 255 0.000000
255 255 255 0.000000
255 255 255 0.000000
255 255 255 0.000000
255 255 255 0.000000
255 255 255 0.000000
255 255 255 0.000000
255 255 255 0.000000
255 255 255 0.000000
255 255 255 0.000000
255 255 255 0.000000
255 255 255 0.000000
255 255 255 0.000000
255 255 255 0.000000
255 255 255 0.000000
255 255 255 0.000000
255 255 255 0.000000
255 255 255 0.000000
255 255 255 0.000000
255 255 255 0.000000
255 255 255 0.000000
255 255 255 0.000000
255 255 255 0.000000
255 255 255 0.000000
255 255 255 0.000000
255 255 255 0.000000
255 255 255 0.000000
255 255 255 0.000000
255 255 255 0.000000
255 255 255 0.000000
255 255 255 0.000000
255 255 255 0.000000
255 255 255 0.000000
255 255 255 0.000000
255 255 255 0.000000
255 255 255 0.000000
255 255 255 0.000000
255 255 255 0.000000
255 255 255 0.000000
255 255 255 0.000000
255 255 255 0.000000
255 255 255 0.000000
255 255 255 0.000000
255 255 255 0.000000
255 255 255 0.000000
255 255 255 0.000000
255 255 255 0.000000
255 255 255 0.000000
255 255 255 0.000000
255 255 255 0.000000
255 255 255 0.000000
255 255 255 0.000000
255 255 255 0.000000
255 255 255 0.000000
255 255 255 0.000000
255 255 255 0.000000
255 255 255 0.000000
255 255 255 0.000000
255 255 255 0.000000
255 255 255 0.000000
255 255 255 0.000000
255 255 255 0.000000
255 255 255 0.000000
255 255 255 0.000000
255 255 255 0.000000
255 255 255 0.000000
255 255 255 0.000000
255 255 255 0.000000
255 255 255 0.000000
255 255 255 0.000000
255 255 255 0.000000
255 255 255 0.000000
255 255 255 0.000000
255 255 255 0.000000
255 255 255 0.000000
255 255 255 0.000000
255 255 255 0.000000
255 255 255 0.000000
255 255 255 0.000000
255 255 255 0.000000
255 255 255 0.000000
255 255 255 0.000000
255 255 255 0.000000
255 255 255 0.000000
255 255 255 0.000000
255 255 255 0.000000
255 255 255 0.000000
255 255 255 0.000000
255 255 255 0.000000
255 255 255 0.000000
255 255 255 0.000000
255 255 255 0.000000
255 255 255 0.000000
255 255 255 0.000000
255 255 255 0.000000
255 255 255 0.000000
255 255 255 0.000000
255 255 255 0.000000
255 255 255 0.000000
255 255 255 0.000000
255 255 255 0.000000
255 255 255 0.000000
255 255 255 0.000000
255 255 255 0.000000
255 255 255 0.000000
255 255 255 0.000000
255 255 255 0.000000
255 255 255 0.000000
255 255 255 0.000000
255 255 255 0.000000
255 255 255 0.000000
255 255 255 0.000000
255 255 255 0.000000
255 255 255 0.000000
255 255 255 0.000000
255 255 255 0.000000
255 255 255 0.000000
255 255 255 0.000000
255 255 255 0.000000
255 255 255 0.000000
255 255 255 0.000000
255 255 255 0.000000
255 255 255 0.000000
255 255 255 0.000000
255 255 255 0.000000
255 255 255 0.000000
255 255 255 0.000000
255 255 255 0.000000
255 255 255 0.000000
255 255 255 0.000000
255 255 255 0.000000
255 255 255 0.000000
255 255 255 0.000000
255 255 255 0.000000
255 255 255 0.000000
255 255 255 0.000000
255 255 255 0.000000
255 255 255 0.000000
255 255 255 0.000000
255 255 255 0.000000
255 255 255 0.000000
255 255 255 0.000000
255 255 255 0.000000
255 255 255 0.000000
255 255 255 0.000000
255 255 255 0.000000
255 255 255 0.000000
255 255 255 0.000000
255 255 255 0.000000
255 255 255 0.000000
255 255 255 0.000000
255 255 255 0.000000
255 255 255 0.000000
255 255 255 0.000000
255 255 255 0.000000
255 255 255 0.000000
255 255 255 0.000000
255 255 255 0.000000
255 255 255 0.000000
255 255 255 0.000000
255 255 255 0.000000
255 255 255 0.000000
255 255 255 0.000000
255 255 255 0.000000
255 255 255 0.000000
255 255 255 0.000000
255 255 255 0.000000
255 255 255 0.000000
255 255 255 0.000000
255 255 255 0.000000
255 255 255 0.000000
255 255 255 0.000000
255 255 255 0.000000
255 255 255 0.000000
255 255 255 0.000000
255 255 255 0.000000
255 255 255 0.000000
255 255 255 0.000000
255 255 255 0.000000
255 255 255 0.000000
255 255 255 0.000000
255 255 255 0.000000
255 255 255 0.000000
255 255 255 0.000000
255 255 255 0.000000
255 255 255 0.000000
255 255 255 0.000000
255 255 255 0.000000
255 255 255 0.000000
255 255 255 0.000000
255 255 255 0.000000
255 255 255 0.000000
255 255 255 0.000000
255 255 255 0.000000
255 255 255 0.000000
255 255 255 0.000000
255 255 255 0.000000
255 255 255 0.000000
255 255 255 0.000000
255 255 255 0.000000
255 255 255 0.000000
255 255 255 0.000000
255 255 255 0.000000
255 255 255 0.000000
255 255 255 0.000000
255 255 255 0.000000
255 255 255 0.000000
255 255 255 0.000000
255 255 255 0.000000
255 255 255 0.000000
255 255 255 0.000000
255 255 255 0.000000
255 255 255 0.000000
255 255 255 0.000000
255 255 255 0.000000
255 255 255 0.000000
255 255 255 0.000000
255 255 255 0.000000
255 255 255 0.000000
255 255 255 0.000000
255 255 255 0.000000
255 255 255 0.000000
255 255 255 0.000000
255 255 255 0.000000
255 255 255 0.000000
255 255 255 0.000000
255 255 255 0.000000
255 255 255 0.000000
255 255 255 0.000000
255 255 255 0.000000
255 255 255 0.000000
255 255 255 0.000000
255 255 255 0.000000
255 255 255 0.000000
255 255 255 0.000000
255 255 255 0.000000
255 255 255 0.000000
255 255 255 0.000000
255 255 255 0.000000
255 255 255 0.000000
255 255 255 0.000000
255 255 255 0.000000
255 255 255 0.000000
255 255 255 0.000000
255 255 255 0.000000
255 255 255 0.000000
255 255 255 0.000000
255 255 255 0.000000
255 255 255 0.000000
255 255 255 0.000000
255 255 255 0.000000
255 255 255 0.000000
255 255 255 0.000000
255 255 255 0.000000
255 255 255 0.000000
255 255 255 0.000000
255 255 255 0.000000
255 255 255 0.000000
255 255 255 0.000000
255 255 255 0.000000
255 255 255 0.000000
255 255 255 0.000000
255 255 255 0.000000
255 255 255 0.000000
255 255 255 0.000000
255 255 255 0.000000
255 255 255 0.000000
255 255 255 0.000000
255 255 255 0.000000
255 255 255 0.000000
255 255 255 0.000000
255 255 255 0.000000
255 255 255 0.000000
255 255 255 0.000000
255 255 255 0.000000
255 255 255 0.000000
255 255 255 0.000000
255 255 255 0.000000
255 255 255 0.000000
255 255 255 0.000000
255 255 255 0.000000
255 255 255 0.000000
255 255 255 0.000000
255 255 255 0.000000
255 255 255 0.000000
255 255 255 0.000000
255 255 255 0.000000
255 255 255 0.000000
255 255 255 0.000000
255 255 255 0.000000
255 255 255 0.000000
255 255 255 0.000000
255 255 255 0.000000
255 255 255 0.000000
255 255 255 0.000000
255 255 255 0.000000
255 255 255 0.000000
255 255 255 0.000000
255 255 255 0.000000
255 255 255 0.000000
255 255 255 0.000000
255 255 255 0.000000
255 255 255 0.000000
255 255 255 0.000000
255 255 255 0.000000
255 255 255 0.000000
255 255 255 0.000000
255 255 255 0.000000
255 255 255 0.000000
255 255 255 0.000000
255 255 255 0.000000
255 255 255 0.000000
255 255 255 0.000000
255 255 255 0.000000
255 255 255 0.000000
255 255 255 0.000000
255 255 255 0.000000
255 255 255 0.000000
255 255 255 0.000000
255 255 255 0.000000
255 255 255 0.000000
255 255 255 0.000000
255 255 255 0.000000
255 255 255 0.000000
255 255 255 0.000000
255 255 255 0.000000
255 255 255 0.000000
255 255 255 0.000000
255 255 255 0.000000
255 255 255 0.000000
255 255 255 0.000000
255 255 255 0.000000
255 255 255 0.000000
255 255 255 0.000000
255 255 255 0.000000
255 255 255 0.000000
255 255 255 0.000000
255 255 255 0.000000
255 255 255 0.000000
255 255 255 0.000000
255 255 255 0.000000
255 255 255 0.000000
255 255 255 0.000000
255 255 255 0.000000
255 255 255 0.000000
255 255 255 0.000000
255 255 255 0.000000
255 255 255 0.000000
255 255 255 0.000000
255 255 255 0.000000
255 255 255 0.000000
255 255 255 0.000000
255 255 255 0.000000
255 255 255 0.000000
255 255 255 0.000000
255 255 255 0.000000
255 255 255 0.000000
255 255 255 0.000000
255 255 255 0.000000
255 255 255 0.000000
255 255 255 0.000000
255 255 255 0.000000
255 255 255 0.000000
255 255 255 0.000000
255 255 255 0.000000
255 255 255 0.000000
255 255 255 0.000000
255 255 255 0.000000
255 255 255 0.000000
255 255 255 0.000000
255 255 255 0.000000
255 255 255 0.000000
255 255 255 0.000000
255 255 255 0.000000
255 255 255 0.000000
255 255 255 0.000000
255 255 255 0.000000
255 255 255 0.000000
255 255 255 0.000000
255 255 255 0.000000
255 255 255 0.000000
255 255 255 0.000000
255 255 255 0.000000
255 255 255 0.000000
255 255 255 0.000000
255 255 255 0.000000
255 255 255 0.000000
255 255 255 0.000000
255 255 255 0.000000
255 255 255 0.000000
255 255 255 0.000000
255 255 255 0.000000
255 255 255 0.000000
255 255 255 0.000000
255 255 255 0.000000
255 255 255 0.000000
255 255 255 0.000000
255 255 255 0.000000
255 255 255 0.000000
255 255 255 0.000000
255 255 255 0.000000
255 255 255 0.000000
255 255 255 0.000000
255 255 255 0.000000
255 255 255 0.000000
255 255 255 0.000000
255 255 255 0.000000
255 255 255 0.000000
255 255 255 0.000000
255 255 255 0.000000
255 255 255 0.000000
255 255 255 0.000000
255 255 255 0.000000
255 255 255 0.000000
255 255 255 0.000000
255 255 255 0.000000
255 255 255 0.000000
255 255 255 0.000000
255 255 255 0.000000
255 255 255 0.000000
255 255 255 0.000000
255 255 255 0.000000
255 255 255 0.000000
255 255 255 0.000000
255 255 255 0.000000
255 255 255 0.000000
255 255 255 0.000000
255 255 255 0.000000
255 255 255 0.000000
255 255 255 0.000000
255 255 255 0.000000
255 255 255 0.000000
255 255 255 0.000000
255 255 255 0.000000
255 255 255 0.000000
255 255 255 0.000000
255 255 255 0.000000
255 255 255 0.000000
255 255 255 0.000000
255 255 255 0.000000
255 255 255 0.000000
255 255 255 0.000000
255 255 255 0.000000
255 255 255 0.000000
255 255 255 0.000000
255 255 255 0.000000
255 255 255 0.000000
255 255 255 0.000000
255 255 255 0.000000
255 255 255 0.000000
255 255 255 0.000000
255 255 255 0.000000
255 255 255 0.000000
255 255 255 0.000000
255 255 255 0.000000
255 255 255 0.000000
255 255 255 0.000000
255 255 255 0.000000
255 255 255 0.000000
255 255 255 0.000000
255 255 255 0.000000
255 255 255 0.000000
255 255 255 0.000000
255 255 255 0.000000
255 255 255 0.000000
255 255 255 0.000000
255 255 255 0.000000
255 255 255 0.000000
255 255 255 0.000000
255 255 255 0.000000
255 255 255 0.000000
255 255 255 0.000000
255 255 255 0.000000
255 255 255 0.000000
255 255 255 0.000000
255 255 255 0.000000
255 255 255 0.000000
255 255 255 0.000000
255 255 255 0.000000
255 255 255 0.000000
255 255 255 0.000000
255 255 255 0.000000
255 255 255 0.000000
255 255 255 0.000000
255 255 255 0.000000
255 255 255 0.000000
255 255 255 0.000000
255 255 255 0.000000
255 255 255 0.000000
255 255 255 0.000000
255 255 255 0.000000
255 255 255 0.000000
255 255 255 0.000000
255 255 255 0.000000
255 255 255 0.000000
255 255 255 0.000000
255 255 255 0.000000
255 255 255 0.000000
255 255 255 0.000000
255 255 255 0.000000
255 255 255 0.000000
255 255 255 0.000000
255 255 255 0.000000
255 255 255 0.000000
255 255 255 0.000000
255 255 255 0.000000
255 255 255 0.000000
255 255 255 0.000000
255 255 255 0.000000
255 255 255 0.000000
255 255 255 0.000000
255 255 255 0.000000
255 255 255 0.000000
255 255 255 0.000000
255 255 255 0.000000
255 255 255 0.000000
255 255 255 0.000000
255 255 255 0.000000
255 255 255 0.000000
255 255 255 0.000000
255 255 255 0.000000
255 255 255 0.000000
255 255 255 0.000000
255 255 255 0.000000
255 255 255 0.000000
255 255 255 0.000000
255 255 255 0.000000
255 255 255 0.000000
255 255 255 0.000000
255 255 255 0.000000
255 255 255 0.000000
255 255 255 0.000000
255 255 255 0.000000
255 255 255 0.000000
255 255 255 0.000000
255 255 255 0.000000
255 255 255 0.000000
255 255 255 0.000000
255 255 255 0.000000
255 255 255 0.000000
255 255 255 0.000000
255 255 255 0.000000
255 255 255 0.000000
255 255 255 0.000000
255 255 255 0.000000
255 255 255 0.000000
255 255 255 0.000000
255 255 255 0.000000
255 255 255 0.000000
255 255 255 0.000000
255 255 255 0.000000
255 255 255 0.000000
255 255 255 0.000000
255 255 255 0.000000
255 255 255 0.000000
255 255 255 0.000000
255 255 255 0.000000
255 255 255 0.000000
255 255 255 0.000000
255 255 255 0.000000
255 255 255 0.000000
255 255 255 0.000000
255 255 255 0.000000
255 255 255 0.000000
255 255 255 0.000000
255 255 255 0.000000
255 255 255 0.000000
255 255 255 0.000000
255 255 255 0.000000
255 255 255 0.000000
255 255 255 0.000000
255 255 255 0.000000
255 255 255 0.000000
255 255 255 0.000000
255 255 255 0.000000
255 255 255 0.000000
255 255 255 0.000000
255 255 255 0.000000
255 255 255 0.000000
255 255 255 0.000000
255 255 255 0.000000
255 255 255 0.000000
255 255 255 0.000000
255 255 255 0.000000
255 255 255 0.000000
255 255 255 0.000000
255 255 255 0.000000
255 255 255 0.000000
255 255 255 0.000000
255 255 255 0.000000
255 255 255 0.000000
255 255 255 0.000000
255 255 255 0.000000
255 255 255 0.000000
255 255 255 0.000000
255 255 255 0.000000
255 255 255 0.000000
255 255 255 0.000000
255 255 255 0.000000
255 255 255 0.000000
255 255 255 0.000000
255 255 255 0.000000
255 255 255 0.000000
255 255 255 0.000000
255 255 255 0.000000
255 255 255 0.000000
255 255 255 0.000000
255 255 255 0.000000
255 255 255 0.000000
255 255 255 0.000000
255 255 255 0.000000
255 255 255 0.000000
255 255 255 0.000000
255 255 255 0.000000
255 255 255 0.000000
255 255 255 0.000000
255 255 255 0.000000
255 255 255 0.000000
255 255 255 0.000000
255 255 255 0.000000
255 255 255 0.000000
255 255 255 0.000000
255 255 255 0.000000
255 255 255 0.000000
255 255 255 0.000000
255 255 255 0.000000
255 255 255 0.000000
255 255 255 0.000000
255 255 255 0.000000
255 255 255 0.000000
255 255 255 0.000000
255 255 255 0.000000
255 255 255 0.000000
255 255 255 0.000000
255 255 255 0.000000
255 255 255 0.000000
255 255 255 0.000000
255 255 255 0.000000
255 255 255 0.000000
255 255 255 0.000000
255 255 255 0.000000
255 255 255 0.000000
255 255 255 0.000000
255 255 255 0.000000
255 255 255 0.000000
255 255 255 0.000000
255 255 255 0.000000
255 255 255 0.000000
255 255 255 0.000000
255 255 255 0.000000
255 255 255 0.000000
255 255 255 0.000000
255 255 255 0.000000
255 255 255 0.000000
255 255 255 0.000000
255 255 255 0.000000
255 255 255 0.000000
255 255 255 0.000000
255 255 255 0.000000
255 255 255 0.000000
255 255 255 0.000000
255 255 255 0.000000
255 255 255 0.000000
255 255 255 0.000000
255 255 255 0.000000
255 255 255 0.000000
255 255 255 0.000000
255 255 255 0.000000
255 255 255 0.000000
255 255 255 0.000000
255 255 255 0.000000
255 255 255 0.000000
255 255 255 0.000000
255 255 255 0.000000
255 255 255 0.000000
255 255 255 0.000000
255 255 255 0.000000
255 255 255 0.000000
255 255 255 0.000000
255 255 255 0.000000
255 255 255 0.000000
255 255 255 0.000000
255 255 255 0.000000
255 255 255 0.000000
255 255 255 0.000000
255 255 255 0.000000
255 255 255 0.000000
255 255 255 0.000000
255 255 255 0.000000
255 255 255 0.000000
255 255 255 0.000000
255 255 255 0.000000
255 255 255 0.000000
255 255 255 0.000000
255 255 255 0.000000
255 255 255 0.000000
255 255 255 0.000000
255 255 255 0.000000
255 255 255 0.000000
255 255 255 0.000000
255 255 255 0.000000
255 255 255 0.000000
255 255 255 0.000000
255 255 255 0.000000
255 255 255 0.000000
255 255 255 0.000000
255 255 255 0.000000
255 255 255 0.000000
255 255 255 0.000000
255 255 255 0.000000
255 255 255 0.000000
255 255 255 0.000000
