# Supplementary material for: Augmented Endoscopic Images Overlaying Shape Changes in Bone Cutting Procedures
Source: PLoS One. 2016 Sep 1;11(9):e0161815. doi: 10.1371/journal.pone.0161815 (PMC5008631; doi:10.1371/journal.pone.0161815)
Supplement: S1 File — (ZIP) [file pone.0161815.s001.zip › S1 File/Data/label.mvr]

# MVR Object ASCII Format 1.0

nVertex 8
nLine 19
nTriangle 12
nTetrahedron 6

Elastic 0
RGBA Color 255 255 255 255
Bounding Box -0.5 0.5 -0.5 0.5 -0.5 0.5

Vertex { float[3] Coord : bool[3] (isSurface, isFreeze, isInside)} @1
Line { int[2] VertexIndex } @2
Triangle { int[3] VertexIndex } @3
Tetrahedron { int[4] VertexIndex float[2] Young Poisson} @4
NeighborVertex { int nNeighborVertex : int[nNeighborVertex] VertexIndex } @5
ParentLine { int nParentLine : int[nParentLine] LineIndex } @6
ParentTriangle { int nParentTriangle : int[nParentTriangle] TriangleIndex } @7
ParentTetra { int nParentTetra : int[nParentTetra] TetraIndex } @8
NeighborTetra { int nNeighborTetra : int [nNeighborTetra] TetraIndex } @9
ChildLine { int[6] LineIndex } @10
ChildTriangle { int nTriangle : int[nTriangle] TriangleIndex } @11

# Data section follows
@1
-0.5 0.5 -0.5 1 1 0
0.5 0.5 -0.5 1 1 0
-0.5 -0.5 -0.5 1 1 0
0.5 -0.5 -0.5 1 1 0
-0.5 -0.5 0.5 1 1 0
0.5 -0.5 0.5 1 1 0
0.5 0.5 0.5 1 1 0
-0.5 0.5 0.5 1 1 0

@2
2 5
2 0
2 4
5 0
5 4
0 4
3 0
3 2
3 5
6 0
6 4
6 7
0 7
4 7
5 6
6 1
0 1
1 5
1 3

@3
2 4 5
2 0 4
3 0 2
3 2 5
6 7 0
6 4 7
0 7 4
5 4 6
6 0 1
6 1 5
5 1 3
0 3 1

@4
2 5 0 4 1 0.4
3 0 2 5 1 0.4
6 0 4 7 1 0.4
5 0 4 6 1 0.4
6 0 1 5 1 0.4
5 0 1 3 1 0.4

@5
7 : 2 5 4 3 6 7 1 
4 : 6 0 5 3 
4 : 5 0 4 3 
4 : 0 2 5 1 
5 : 2 5 0 6 7 
6 : 2 0 4 3 6 1 
5 : 0 4 7 5 1 
3 : 6 0 4 

@6
7 : 1 3 5 6 9 12 16 
4 : 15 16 17 18 
4 : 0 1 2 7 
4 : 6 7 8 18 
5 : 2 4 5 10 13 
6 : 0 3 4 8 14 17 
5 : 9 10 11 14 15 
3 : 11 12 13 

@7
6 : 1 2 4 6 8 11 
4 : 8 9 10 11 
4 : 0 1 2 3 
4 : 2 3 10 11 
5 : 0 1 5 6 7 
5 : 0 3 7 9 10 
5 : 4 5 7 8 9 
3 : 4 5 6 

@8
6 : 0 1 2 3 4 5 
2 : 4 5 
2 : 0 1 
2 : 1 5 
3 : 0 2 3 
5 : 0 1 3 4 5 
3 : 2 3 4 
1 : 2 

@9
2 : 1 3 
2 : 5 0 
1 : 3 
3 : 0 4 2 
2 : 3 5 
2 : 4 1 

@10
0 1 2 3 4 5
0 1 3 6 7 8
5 9 10 11 12 13
3 4 5 9 10 14
3 9 14 15 16 17
3 6 8 16 17 18

@11
2 : 0 1 
2 : 2 3 
3 : 4 5 6 
1 : 7 
2 : 8 9 
2 : 10 11 
