# Supplementary material for: Augmented Endoscopic Images Overlaying Shape Changes in Bone Cutting Procedures
Source: PLoS One. 2016 Sep 1;11(9):e0161815. doi: 10.1371/journal.pone.0161815 (PMC5008631; doi:10.1371/journal.pone.0161815)
Supplement: S1 File — (ZIP) [file pone.0161815.s001.zip › S1 File/Data/sample.lut]

-1024
5119
255 255 255 0.000000
255 255 255 0.000000
255 255 255 0.000000
255 255 255 0.000000
255 255 255 0.000000
255 255 255 0.000000
255 255 255 0.000000
255 255 255 0.000000
255 255 255 0.000000
255 255 255 0.000000
255 255 255 0.000000
255 255 255 0.000000
255 255 255 0.000000
255 255 255 0.000000
255 255 255 0.000000
255 255 255 0.000000
255 255 255 0.000000
255 255 255 0.000000
255 255 255 0.000000
255 255 255 0.000000
255 255 255 0.000000
255 255 255 0.000000
255 255 255 0.000000
255 255 255 0.000000
255 255 255 0.000000
255 255 255 0.000000
255 255 255 0.000000
255 255 255 0.000000
255 255 255 0.000000
255 255 255 0.000000
255 255 255 0.000000
255 255 255 0.000000
255 255 255 0.000000
255 255 255 0.000000
255 255 255 0.000000
255 255 255 0.000000
255 255 255 0.000000
255 255 255 0.000000
255 255 255 0.000000
255 255 255 0.000000
255 255 255 0.000000
255 255 255 0.000000
255 255 255 0.000000
255 255 255 0.000000
255 255 255 0.000000
255 255 255 0.000000
255 255 255 0.000000
255 255 255 0.000000
255 255 255 0.000000
255 255 255 0.000000
255 255 255 0.000000
255 255 255 0.000000
255 255 255 0.000000
255 255 255 0.000000
255 255 255 0.000000
255 255 255 0.000000
255 255 255 0.000000
255 255 255 0.000000
255 255 255 0.000000
255 255 255 0.000000
255 255 255 0.000000
255 255 255 0.000000
255 255 255 0.000000
255 255 255 0.000000
255 255 255 0.000000
255 255 255 0.000000
255 255 255 0.000000
255 255 255 0.000000
255 255 255 0.000000
255 255 255 0.000000
255 255 255 0.000000
255 255 255 0.000000
255 255 255 0.000000
255 255 255 0.000000
255 255 255 0.000000
255 255 255 0.000000
255 255 255 0.000000
255 255 255 0.000000
255 255 255 0.000000
255 255 255 0.000000
255 255 255 0.000000
255 255 255 0.000000
255 255 255 0.000000
255 255 255 0.000000
255 255 255 0.000000
255 255 255 0.000000
255 255 255 0.000000
255 255 255 0.000000
255 255 255 0.000000
255 255 255 0.000000
255 255 255 0.000000
255 255 255 0.000000
255 255 255 0.000000
255 255 255 0.000000
255 255 255 0.000000
255 255 255 0.000000
255 255 255 0.000000
255 255 255 0.000000
255 255 255 0.000000
255 255 255 0.000000
255 255 255 0.000000
255 255 255 0.000000
255 255 255 0.000000
255 255 255 0.000000
255 255 255 0.000000
255 255 255 0.000000
255 255 255 0.000000
255 255 255 0.000000
255 255 255 0.000000
255 255 255 0.000000
255 255 255 0.000000
255 255 255 0.000000
255 255 255 0.000000
255 255 255 0.000000
255 255 255 0.000000
255 255 255 0.000000
255 255 255 0.000000
255 255 255 0.000000
255 255 255 0.000000
255 255 255 0.000000
255 255 255 0.000000
255 255 255 0.000000
255 255 255 0.000000
255 255 255 0.000000
255 255 255 0.000000
255 255 255 0.000000
255 255 255 0.000000
255 255 255 0.000000
255 255 255 0.000000
255 255 255 0.000000
255 255 255 0.000000
255 255 255 0.000000
255 255 255 0.000000
255 255 255 0.000000
255 255 255 0.000000
255 255 255 0.000000
255 255 255 0.000000
255 255 255 0.000000
255 255 255 0.000000
255 255 255 0.000000
255 255 255 0.000000
255 255 255 0.000000
255 255 255 0.000000
255 255 255 0.000000
255 255 255 0.000000
255 255 255 0.000000
255 255 255 0.000000
255 255 255 0.000000
255 255 255 0.000000
255 255 255 0.000000
255 255 255 0.000000
255 255 255 0.000000
255 255 255 0.000000
255 255 255 0.000000
255 255 255 0.000000
255 255 255 0.000000
255 255 255 0.000000
255 255 255 0.000000
255 255 255 0.000000
255 255 255 0.000000
255 255 255 0.000000
255 255 255 0.000000
255 255 255 0.000000
255 255 255 0.000000
255 255 255 0.000000
255 255 255 0.000000
255 255 255 0.000000
255 255 255 0.000000
255 255 255 0.000000
255 255 255 0.000000
255 255 255 0.000000
255 255 255 0.000000
255 255 255 0.000000
255 255 255 0.000000
255 255 255 0.000000
255 255 255 0.000000
255 255 255 0.000000
255 255 255 0.000000
255 255 255 0.000000
255 255 255 0.000000
255 255 255 0.000000
255 255 255 0.000000
255 255 255 0.000000
255 255 255 0.000000
255 255 255 0.000000
255 255 255 0.000000
255 255 255 0.000000
255 255 255 0.000000
255 255 255 0.000000
255 255 255 0.000000
255 255 255 0.000000
255 255 255 0.000000
255 255 255 0.000000
255 255 255 0.000000
255 255 255 0.000000
255 255 255 0.000000
255 255 255 0.000000
255 255 255 0.000000
255 255 255 0.000000
255 255 255 0.000000
255 255 255 0.000000
255 255 255 0.000000
255 255 255 0.000000
255 255 255 0.000000
255 255 255 0.000000
255 255 255 0.000000
255 255 255 0.000000
255 255 255 0.000000
255 255 255 0.000000
255 255 255 0.000000
255 255 255 0.000000
255 255 255 0.000000
255 255 255 0.000000
255 255 255 0.000000
255 255 255 0.000000
255 255 255 0.000000
255 255 255 0.000000
255 255 255 0.000000
255 255 255 0.000000
255 255 255 0.000000
255 255 255 0.000000
255 255 255 0.000000
255 255 255 0.000000
255 255 255 0.000000
255 255 255 0.000000
255 255 255 0.000000
255 255 255 0.000000
255 255 255 0.000000
255 255 255 0.000000
255 255 255 0.000000
255 255 255 0.000000
255 255 255 0.000000
255 255 255 0.000000
255 255 255 0.000000
255 255 255 0.000000
255 255 255 0.000000
255 255 255 0.000000
255 255 255 0.000000
255 255 255 0.000000
255 255 255 0.000000
255 255 255 0.000000
255 255 255 0.000000
255 255 255 0.000000
255 255 255 0.000000
255 255 255 0.000000
255 255 255 0.000000
255 255 255 0.000000
255 255 255 0.000000
255 255 255 0.000000
255 255 255 0.000000
255 255 255 0.000000
255 255 255 0.000000
255 255 255 0.000000
255 255 255 0.000000
255 255 255 0.000000
255 255 255 0.000000
255 255 255 0.000000
255 255 255 0.000000
255 255 255 0.000000
255 255 255 0.000000
255 255 255 0.000000
255 255 255 0.000000
255 255 255 0.000000
255 255 255 0.000000
255 255 255 0.000000
255 255 255 0.000000
255 255 255 0.000000
255 255 255 0.000000
255 255 255 0.000000
255 255 255 0.000000
255 255 255 0.000000
255 255 255 0.000000
255 255 255 0.000000
255 255 255 0.000000
255 255 255 0.000000
255 255 255 0.000000
255 255 255 0.000000
255 255 255 0.000000
255 255 255 0.000000
255 255 255 0.000000
255 255 255 0.000000
255 255 255 0.000000
255 255 255 0.000000
255 255 255 0.000000
255 255 255 0.000000
255 255 255 0.000000
255 255 255 0.000000
255 255 255 0.000000
255 255 255 0.000000
255 255 255 0.000000
255 255 255 0.000000
255 255 255 0.000000
255 255 255 0.000000
255 255 255 0.000000
255 255 255 0.000000
255 255 255 0.000000
255 255 255 0.000000
255 255 255 0.000000
255 255 255 0.000000
255 255 255 0.000000
255 255 255 0.000000
255 255 255 0.000000
255 255 255 0.000000
255 255 255 0.000000
255 255 255 0.000000
255 255 255 0.000000
255 255 255 0.000000
255 255 255 0.000000
255 255 255 0.000000
255 255 255 0.000000
255 255 255 0.000000
255 255 255 0.000000
255 255 255 0.000000
255 255 255 0.000000
255 255 255 0.000000
255 255 255 0.000000
255 255 255 0.000000
255 255 255 0.000000
255 255 255 0.000000
255 255 255 0.000000
255 255 255 0.000000
255 255 255 0.000000
255 255 255 0.000000
255 255 255 0.000000
255 255 255 0.000000
255 255 255 0.000000
255 255 255 0.000000
255 255 255 0.000000
255 255 255 0.000000
255 255 255 0.000000
255 255 255 0.000000
255 255 255 0.000000
255 255 255 0.000000
255 255 255 0.000000
255 255 255 0.000000
255 255 255 0.000000
255 255 255 0.000000
255 255 255 0.000000
255 255 255 0.000000
255 255 255 0.000000
255 255 255 0.000000
255 255 255 0.000000
255 255 255 0.000000
255 255 255 0.000000
255 255 255 0.000000
255 255 255 0.000000
255 255 255 0.000000
255 255 255 0.000000
255 255 255 0.000000
255 255 255 0.000000
255 255 255 0.000000
255 255 255 0.000000
255 255 255 0.000000
255 255 255 0.000000
255 255 255 0.000000
255 255 255 0.000000
255 255 255 0.000000
255 255 255 0.000000
255 255 255 0.000000
255 255 255 0.000000
255 255 255 0.000000
255 255 255 0.000000
255 255 255 0.000000
255 255 255 0.000000
255 255 255 0.000000
255 255 255 0.000000
255 255 255 0.000000
255 255 255 0.000000
255 255 255 0.000000
255 255 255 0.000000
255 255 255 0.000000
255 255 255 0.000000
255 255 255 0.000000
255 255 255 0.000000
255 255 255 0.000000
255 255 255 0.000000
255 255 255 0.000000
255 255 255 0.000000
255 255 255 0.000000
255 255 255 0.000000
255 255 255 0.000000
255 255 255 0.000000
255 255 255 0.000000
255 255 255 0.000000
255 255 255 0.000000
255 255 255 0.000000
255 255 255 0.000000
255 255 255 0.000000
255 255 255 0.000000
255 255 255 0.000000
255 255 255 0.000000
255 255 255 0.000000
255 255 255 0.000000
255 255 255 0.000000
255 255 255 0.000000
255 255 255 0.000000
255 255 255 0.000000
255 255 255 0.000000
255 255 255 0.000000
255 255 255 0.000000
255 255 255 0.000000
255 255 255 0.000000
255 255 255 0.000000
255 255 255 0.000000
255 255 255 0.000000
255 255 255 0.000000
255 255 255 0.000000
255 255 255 0.000000
255 255 255 0.000000
255 255 255 0.000000
255 255 255 0.000000
255 255 255 0.000000
255 255 255 0.000000
255 255 255 0.000000
255 255 255 0.000000
255 255 255 0.000000
255 255 255 0.000000
255 255 255 0.000000
255 255 255 0.000000
255 255 255 0.000000
255 255 255 0.000000
255 255 255 0.000000
255 255 255 0.000000
255 255 255 0.000000
255 255 255 0.000000
255 255 255 0.000000
255 255 255 0.000000
255 255 255 0.000000
255 255 255 0.000000
255 255 255 0.000000
255 255 255 0.000000
255 255 255 0.000000
255 255 255 0.000000
255 255 255 0.000000
255 255 255 0.000000
255 255 255 0.000000
255 255 255 0.000000
255 255 255 0.000000
255 255 255 0.000000
255 255 255 0.000000
255 255 255 0.000000
255 255 255 0.000000
255 255 255 0.000000
255 255 255 0.000000
255 255 255 0.000000
255 255 255 0.000000
255 255 255 0.000000
255 255 255 0.000000
255 255 255 0.000000
255 255 255 0.000000
255 255 255 0.000000
255 255 255 0.000000
255 255 255 0.000000
255 255 255 0.000000
255 255 255 0.000000
255 255 255 0.000000
255 255 255 0.000000
255 255 255 0.000000
255 255 255 0.000000
255 255 255 0.000000
255 255 255 0.000000
255 255 255 0.000000
255 255 255 0.000000
255 255 255 0.000000
255 255 255 0.000000
255 255 255 0.000000
255 255 255 0.000000
255 255 255 0.000000
255 255 255 0.000000
255 255 255 0.000000
255 255 255 0.000000
255 255 255 0.000000
255 255 255 0.000000
255 255 255 0.000000
255 255 255 0.000000
255 255 255 0.000000
255 255 255 0.000000
255 255 255 0.000000
255 255 255 0.000000
255 255 255 0.000000
255 255 255 0.000000
255 255 255 0.000000
255 255 255 0.000000
255 255 255 0.000000
255 255 255 0.000000
255 255 255 0.000000
255 255 255 0.000000
255 255 255 0.000000
255 255 255 0.000000
255 255 255 0.000000
255 255 255 0.000000
255 255 255 0.000000
255 255 255 0.000000
255 255 255 0.000000
255 255 255 0.000000
255 255 255 0.000000
255 255 255 0.000000
255 255 255 0.000000
255 255 255 0.000000
255 255 255 0.000000
255 255 255 0.000000
255 255 255 0.000000
255 255 255 0.000000
255 255 255 0.000000
255 255 255 0.000000
255 255 255 0.000000
255 255 255 0.000000
255 255 255 0.000000
255 255 255 0.000000
255 255 255 0.000000
255 255 255 0.000000
255 255 255 0.000000
255 255 255 0.000000
255 255 255 0.000000
255 255 255 0.000000
255 255 255 0.000000
255 255 255 0.000000
255 255 255 0.000000
255 255 255 0.000000
255 255 255 0.000000
255 255 255 0.000000
255 255 255 0.000000
255 255 255 0.000000
255 255 255 0.000000
255 255 255 0.000000
255 255 255 0.000000
255 255 255 0.000000
255 255 255 0.000000
255 255 255 0.000000
255 255 255 0.000000
255 255 255 0.000000
255 255 255 0.000000
255 255 255 0.000000
255 255 255 0.000000
255 255 255 0.000000
255 255 255 0.000000
255 255 255 0.000000
255 255 255 0.000000
255 255 255 0.000000
255 255 255 0.000000
255 255 255 0.000000
255 255 255 0.000000
255 255 255 0.000000
255 255 255 0.000000
255 255 255 0.000000
255 255 255 0.000000
255 255 255 0.000000
255 255 255 0.000000
255 255 255 0.000000
255 255 255 0.000000
255 255 255 0.000000
255 255 255 0.000000
255 255 255 0.000000
255 255 255 0.000000
255 255 255 0.000000
255 255 255 0.000000
255 255 255 0.000000
255 255 255 0.000000
255 255 255 0.000000
255 255 255 0.000000
255 255 255 0.000000
255 255 255 0.000000
255 255 255 0.000000
255 255 255 0.000000
255 255 255 0.000000
255 255 255 0.000000
255 255 255 0.000000
255 255 255 0.000000
255 255 255 0.000000
255 255 255 0.000000
255 255 255 0.000000
255 255 255 0.000000
255 255 255 0.000000
255 255 255 0.000000
255 255 255 0.000000
255 255 255 0.000000
255 255 255 0.000000
255 255 255 0.000000
255 255 255 0.000000
255 255 255 0.000000
255 255 255 0.000000
255 255 255 0.000000
255 255 255 0.000000
255 255 255 0.000000
255 255 255 0.000000
255 255 255 0.000000
255 255 255 0.000000
255 255 255 0.000000
255 255 255 0.000000
255 255 255 0.000000
255 255 255 0.000000
255 255 255 0.000000
255 255 255 0.000000
255 255 255 0.000000
255 255 255 0.000000
255 255 255 0.000000
255 255 255 0.000000
255 255 255 0.000000
255 255 255 0.000000
255 255 255 0.000000
255 255 255 0.000000
255 255 255 0.000000
255 255 255 0.000000
255 255 255 0.000000
255 255 255 0.000000
255 255 255 0.000000
255 255 255 0.000000
255 255 255 0.000000
255 255 255 0.000000
255 255 255 0.000000
255 255 255 0.000000
255 255 255 0.000000
255 255 255 0.000000
255 255 255 0.000000
255 255 255 0.000000
255 255 255 0.000000
255 255 255 0.000000
255 255 255 0.000000
255 255 255 0.000000
255 255 255 0.000000
255 255 255 0.000000
255 255 255 0.000000
255 255 255 0.000000
255 255 255 0.000000
255 255 255 0.000000
255 255 255 0.000000
255 255 255 0.000000
255 255 255 0.000000
255 255 255 0.000000
255 255 255 0.000000
255 255 255 0.000000
255 255 255 0.000000
255 255 255 0.000000
255 255 255 0.000000
255 255 255 0.000000
255 255 255 0.000000
255 255 255 0.000000
255 255 255 0.000000
255 255 255 0.000000
255 255 255 0.000000
255 255 255 0.000000
255 255 255 0.000000
255 255 255 0.000000
255 255 255 0.000000
255 255 255 0.000000
255 255 255 0.000000
255 255 255 0.000000
255 255 255 0.000000
255 255 255 0.000000
255 255 255 0.000000
255 255 255 0.000000
255 255 255 0.000000
255 255 255 0.000000
255 255 255 0.000000
255 255 255 0.000000
255 255 255 0.000000
255 255 255 0.000000
255 255 255 0.000000
255 255 255 0.000000
255 255 255 0.000000
255 255 255 0.000000
255 255 255 0.000000
255 255 255 0.000000
255 255 255 0.000000
255 255 255 0.000000
255 255 255 0.000000
255 255 255 0.000000
255 255 255 0.000000
255 255 255 0.000000
255 255 255 0.000000
255 255 255 0.000000
255 255 255 0.000000
255 255 255 0.000000
255 255 255 0.000000
255 255 255 0.000000
255 255 255 0.000000
255 255 255 0.000000
255 255 255 0.000000
255 255 255 0.000000
255 255 255 0.000000
255 255 255 0.000000
255 255 255 0.000000
255 255 255 0.000000
255 255 255 0.000000
255 255 255 0.000000
255 255 255 0.000000
255 255 255 0.000000
255 255 255 0.000000
255 255 255 0.000000
255 255 255 0.000000
255 255 255 0.000000
255 255 255 0.000000
255 255 255 0.000000
255 255 255 0.000000
255 255 255 0.000000
255 255 255 0.000000
255 255 255 0.000000
255 255 255 0.000000
255 255 255 0.000000
255 255 255 0.000000
255 255 255 0.000000
255 255 255 0.000000
255 255 255 0.000000
255 255 255 0.000000
255 255 255 0.000000
255 255 255 0.000000
255 255 255 0.000000
255 255 255 0.000000
255 255 255 0.000000
255 255 255 0.000000
255 255 255 0.000000
255 255 255 0.000000
255 255 255 0.000000
255 255 255 0.000000
255 255 255 0.000000
255 255 255 0.000000
255 255 255 0.000000
255 255 255 0.000000
255 255 255 0.000000
255 255 255 0.000000
255 255 255 0.000000
255 255 255 0.000000
255 255 255 0.000000
255 255 255 0.000000
255 255 255 0.000000
255 255 255 0.000000
255 255 255 0.000000
255 255 255 0.000000
255 255 255 0.000000
255 255 255 0.000000
255 255 255 0.000000
255 255 255 0.000000
255 255 255 0.000000
255 255 255 0.000000
255 255 255 0.000000
255 255 255 0.000000
255 255 255 0.000000
255 255 255 0.000000
255 255 255 0.000000
255 255 255 0.000000
255 255 255 0.000000
255 255 255 0.000000
255 255 255 0.000000
255 255 255 0.000000
255 255 255 0.000000
255 255 255 0.000000
255 255 255 0.000000
255 255 255 0.000000
255 255 255 0.000000
255 255 255 0.000000
255 255 255 0.000000
255 255 255 0.000000
255 255 255 0.000000
255 255 255 0.000000
255 255 255 0.000000
255 255 255 0.000000
255 255 255 0.000000
255 255 255 0.000000
255 255 255 0.000000
255 255 255 0.000000
255 255 255 0.000000
255 255 255 0.000000
255 255 255 0.000000
255 255 255 0.000000
255 255 255 0.000000
255 255 255 0.000000
255 255 255 0.000000
255 255 255 0.000000
255 255 255 0.000000
255 255 255 0.000000
255 255 255 0.000000
255 255 255 0.000000
255 255 255 0.000000
255 255 255 0.000000
255 255 255 0.000000
255 255 255 0.000000
255 255 255 0.000000
255 255 255 0.000000
255 255 255 0.000000
255 255 255 0.000000
255 255 255 0.000000
255 255 255 0.000000
255 255 255 0.000000
255 255 255 0.000000
255 255 255 0.000000
255 255 255 0.000000
255 255 255 0.000000
255 255 255 0.000000
255 255 255 0.000000
255 255 255 0.000000
255 255 255 0.000000
255 255 255 0.000000
255 255 255 0.000000
255 255 255 0.000000
255 255 255 0.000000
255 255 255 0.000000
255 255 255 0.000000
255 255 255 0.000000
255 255 255 0.000000
255 255 255 0.000000
255 255 255 0.000000
255 255 255 0.000000
255 255 255 0.000000
255 255 255 0.000000
255 255 255 0.000000
255 255 255 0.000000
255 255 255 0.000000
255 255 255 0.000000
255 255 255 0.000000
255 255 255 0.000000
255 255 255 0.000000
255 255 255 0.000000
255 255 255 0.000000
255 255 255 0.000000
255 255 255 0.000000
255 255 255 0.000000
255 255 255 0.000000
255 255 255 0.000000
255 255 255 0.000000
255 255 255 0.000000
255 255 255 0.000000
255 255 255 0.000000
255 255 255 0.000000
255 255 255 0.000000
255 255 255 0.000000
255 255 255 0.000000
255 255 255 0.000000
255 255 255 0.000000
255 255 255 0.000000
255 255 255 0.000000
255 255 255 0.000000
255 255 255 0.000000
255 255 255 0.000000
255 255 255 0.000000
255 255 255 0.000000
255 255 255 0.000000
255 255 255 0.000000
255 255 255 0.000000
255 255 255 0.000000
255 255 255 0.000000
255 255 255 0.000000
255 255 255 0.000000
255 255 255 0.000000
255 255 255 0.000000
255 255 255 0.000000
255 255 255 0.000000
255 255 255 0.000000
255 255 255 0.000000
255 255 255 0.000000
255 255 255 0.000000
255 255 255 0.000000
255 255 255 0.000000
255 255 255 0.000000
255 255 255 0.000000
255 255 255 0.000000
255 255 255 0.000000
255 255 255 0.000000
255 255 255 0.000000
255 255 255 0.000000
255 255 255 0.000000
255 255 255 0.000000
255 255 255 0.000000
255 255 255 0.000000
255 255 255 0.000000
255 255 255 0.000000
255 255 255 0.000000
255 255 255 0.000000
255 255 255 0.000000
255 255 255 0.000000
255 255 255 0.000000
255 255 255 0.000000
255 255 255 0.000000
255 255 255 0.000000
255 255 255 0.000000
255 255 255 0.000000
255 255 255 0.000000
255 255 255 0.000000
255 255 255 0.000000
255 255 255 0.000000
255 255 255 0.000000
255 255 255 0.000000
255 255 255 0.000000
255 255 255 0.000000
255 255 255 0.000000
255 255 255 0.000000
255 255 255 0.000000
255 255 255 0.000000
255 255 255 0.000000
255 255 255 0.000000
255 255 255 0.000000
255 255 255 0.000000
255 255 255 0.000000
255 255 255 0.000000
255 255 255 0.000000
255 255 255 0.000000
255 255 255 0.000000
255 255 255 0.000000
255 255 255 0.000000
255 255 255 0.000000
255 255 255 0.000000
255 255 255 0.000000
255 255 255 0.000000
255 255 255 0.000000
255 255 255 0.000000
255 255 255 0.000000
255 255 255 0.000000
255 255 255 0.000000
255 255 255 0.000000
255 255 255 0.000000
255 255 255 0.000000
255 255 255 0.000000
255 255 255 0.000000
255 255 255 0.000000
255 255 255 0.000000
255 255 255 0.000000
255 255 255 0.000000
255 255 255 0.000000
255 255 255 0.000000
255 255 255 0.000000
255 255 255 0.000000
255 255 255 0.000000
255 255 255 0.000000
255 255 255 0.000000
255 255 255 0.000000
255 255 255 0.000000
255 255 255 0.000000
255 255 255 0.000000
255 255 255 0.000000
255 255 255 0.000000
255 255 255 0.000000
255 255 255 0.000000
255 255 255 0.000000
255 255 255 0.000000
255 255 255 0.000000
255 255 255 0.000000
255 255 255 0.000000
255 255 255 0.000000
255 255 255 0.000000
255 255 255 0.000000
255 255 255 0.000000
255 255 255 0.000000
255 255 255 0.000000
255 255 255 0.000000
255 255 255 0.000000
255 255 255 0.000000
255 255 255 0.000000
255 255 255 0.000000
255 255 255 0.000000
255 255 255 0.000000
255 255 255 0.000000
255 255 255 0.000000
255 255 255 0.000000
255 255 255 0.000000
255 255 255 0.000000
255 255 255 0.000000
255 255 255 0.000000
255 255 255 0.000000
255 255 255 0.000000
255 255 255 0.000000
255 255 255 0.000000
255 255 255 0.000000
255 255 255 0.000000
255 255 255 0.000000
255 255 255 0.000000
255 255 255 0.000000
255 255 255 0.000000
255 255 255 0.000000
255 255 255 0.000000
255 255 255 0.000000
255 255 255 0.000000
255 255 255 0.000000
255 255 255 0.000000
255 255 255 0.000000
255 255 255 0.000000
255 255 255 0.000000
255 255 255 0.000000
255 255 255 0.000000
255 255 255 0.000000
255 255 255 0.000000
255 255 255 0.000000
255 255 255 0.000000
255 255 255 0.000000
255 255 255 0.000000
255 255 255 0.000000
255 255 255 0.000000
255 255 255 0.000000
255 255 255 0.000000
255 255 255 0.000000
255 255 255 0.000000
255 255 255 0.000000
255 255 255 0.000000
255 255 255 0.000000
255 255 255 0.000000
255 255 255 0.000000
255 255 255 0.000000
255 255 255 0.000000
255 255 255 0.000000
255 255 255 0.000000
255 255 255 0.000000
255 255 255 0.000000
255 255 255 0.000000
255 255 255 0.000000
255 255 255 0.000000
255 255 255 0.000000
255 255 255 0.000000
255 255 255 0.000000
255 255 255 0.000000
255 255 255 0.000000
255 255 255 0.000000
255 255 255 0.000000
255 255 255 0.000000
255 255 255 0.000000
255 255 255 0.000000
255 255 255 0.000000
255 255 255 0.000000
255 255 255 0.000000
255 255 255 0.000000
255 255 255 0.000000
255 255 255 0.000000
255 255 255 0.000000
255 255 255 0.000000
255 255 255 0.000000
255 255 255 0.000000
255 255 255 0.000000
255 255 255 0.000000
255 255 255 0.000000
255 255 255 0.000000
255 255 255 0.000000
255 255 255 0.000000
255 255 255 0.000000
255 255 255 0.000000
255 255 255 0.000000
255 255 255 0.000000
255 255 255 0.000000
255 255 255 0.000000
255 255 255 0.000000
255 255 255 0.000000
255 255 255 0.000000
255 255 255 0.000000
255 255 255 0.000000
255 255 255 0.000000
255 255 255 0.000000
255 255 255 0.006164
255 255 255 0.012329
255 255 255 0.018493
255 255 255 0.024658
255 255 255 0.030822
255 255 255 0.036986
255 255 255 0.043151
255 255 255 0.049315
255 255 255 0.055479
255 255 255 0.061644
255 255 255 0.067808
255 255 255 0.073973
255 255 255 0.080137
255 255 255 0.086301
255 255 255 0.092466
255 255 255 0.098630
255 255 255 0.104795
255 255 255 0.110959
255 255 255 0.117123
255 255 255 0.123288
255 255 255 0.129452
255 255 255 0.135616
255 255 255 0.141781
255 255 255 0.147945
255 255 255 0.154110
255 255 255 0.160274
252 254 252 0.166438
250 254 250 0.172603
248 254 248 0.178767
246 254 246 0.184932
244 254 244 0.191096
242 254 242 0.197260
240 254 240 0.203425
238 254 237 0.209589
236 254 235 0.215753
234 254 233 0.221918
232 254 231 0.228082
229 254 229 0.234247
227 254 227 0.240411
225 254 225 0.246575
223 254 222 0.252740
221 254 220 0.258904
219 254 218 0.265069
217 254 216 0.271233
215 254 214 0.277397
213 254 212 0.283562
211 254 210 0.289726
209 254 207 0.295890
206 254 205 0.302055
204 254 203 0.308219
202 254 201 0.314384
200 254 199 0.320548
198 254 197 0.326712
196 254 195 0.332877
194 254 192 0.339041
192 254 190 0.345205
190 254 188 0.351370
188 254 186 0.357534
186 254 184 0.363699
184 254 182 0.369863
181 254 180 0.376027
179 254 177 0.382192
177 254 175 0.388356
175 254 173 0.394521
173 254 171 0.400685
171 254 169 0.406849
169 254 167 0.413014
167 254 165 0.419178
165 254 162 0.425342
163 254 160 0.431507
161 254 158 0.437671
158 254 156 0.443836
156 254 154 0.450000
154 254 152 0.450000
152 254 150 0.450000
150 254 147 0.450000
148 254 145 0.450000
146 254 143 0.450000
144 254 141 0.450000
142 254 139 0.450000
140 254 137 0.450000
138 254 135 0.450000
136 254 133 0.450000
137 254 132 0.450000
138 254 132 0.450000
139 254 132 0.450000
140 254 132 0.450000
141 254 132 0.450000
143 254 132 0.450000
144 254 132 0.450000
145 254 132 0.450000
146 254 132 0.450000
147 254 132 0.450000
149 254 132 0.450000
150 254 132 0.450000
151 254 132 0.450000
152 254 132 0.450000
153 254 132 0.450000
155 254 132 0.450000
156 254 132 0.450000
157 254 132 0.450000
158 254 132 0.450000
159 254 132 0.450000
160 254 131 0.450000
162 254 131 0.450000
163 254 131 0.450000
164 254 131 0.450000
165 254 131 0.450000
166 254 131 0.450000
168 254 131 0.450000
169 254 131 0.450000
170 254 131 0.450000
171 254 131 0.450000
172 254 131 0.450000
174 254 131 0.450000
175 254 131 0.450000
176 254 131 0.450000
177 254 131 0.450000
178 254 131 0.450000
180 254 131 0.450000
181 254 131 0.450000
182 254 131 0.450000
183 254 131 0.450000
184 254 130 0.450000
185 254 130 0.450000
187 254 130 0.450000
188 254 130 0.450000
189 254 130 0.450000
190 254 130 0.450000
191 254 130 0.450000
193 254 130 0.450000
194 254 130 0.450000
195 254 130 0.450000
196 254 130 0.450000
197 254 130 0.450000
199 254 130 0.450000
200 254 130 0.450000
201 254 130 0.450000
202 254 130 0.450000
203 254 130 0.450000
205 254 130 0.450000
206 254 130 0.450000
207 254 130 0.450000
208 254 129 0.450000
209 254 129 0.450000
210 254 129 0.450000
212 254 129 0.450000
213 254 129 0.450000
214 254 129 0.450000
215 254 129 0.450000
216 254 129 0.450000
218 254 129 0.450000
219 254 129 0.450000
220 254 129 0.450000
221 254 129 0.450000
222 254 129 0.450000
224 254 129 0.450000
225 254 129 0.450000
226 254 129 0.450000
227 254 129 0.450000
228 254 129 0.450000
230 254 129 0.450000
231 254 129 0.450000
232 254 128 0.450000
233 254 128 0.450000
234 254 128 0.450000
235 254 128 0.450000
237 254 128 0.450000
238 254 128 0.450000
239 254 128 0.450000
240 254 128 0.450000
241 254 128 0.450000
243 254 128 0.450000
244 254 128 0.450000
245 254 128 0.450000
246 254 128 0.450000
247 254 128 0.450000
249 254 128 0.450000
250 254 128 0.450000
251 254 128 0.450000
252 254 128 0.450000
253 254 128 0.450000
255 255 128 0.450000
253 253 129 0.450000
252 252 130 0.450000
251 251 131 0.450000
250 250 133 0.450000
249 249 134 0.450000
248 248 135 0.450000
247 247 136 0.450000
245 245 138 0.450000
244 244 139 0.450000
243 243 140 0.450000
242 242 141 0.450000
241 241 143 0.450000
240 240 144 0.450000
239 239 145 0.450000
238 238 147 0.450000
236 236 148 0.450000
235 235 149 0.450000
234 234 150 0.450000
233 233 152 0.450000
232 232 153 0.450000
231 231 154 0.450000
230 230 155 0.450000
229 229 157 0.450000
227 227 158 0.450000
226 226 159 0.450000
225 225 161 0.450000
224 224 162 0.450000
223 223 163 0.450000
222 222 164 0.450000
221 221 166 0.450000
219 219 167 0.450000
218 218 168 0.450000
217 217 169 0.450000
216 216 171 0.450000
215 215 172 0.450000
214 214 173 0.450000
213 213 174 0.450000
212 212 176 0.450000
210 210 177 0.450000
209 209 178 0.450000
208 208 180 0.450000
207 207 181 0.450000
206 206 182 0.450000
205 205 183 0.450000
204 204 185 0.450000
203 203 186 0.450000
201 201 187 0.450000
200 200 188 0.450000
199 199 190 0.450000
198 198 191 0.450000
197 197 192 0.450000
196 196 194 0.450000
195 195 195 0.450000
193 193 196 0.450000
192 192 197 0.450000
191 191 199 0.450000
190 190 200 0.450000
189 189 201 0.450000
188 188 202 0.450000
187 187 204 0.450000
186 186 205 0.450000
184 184 206 0.450000
183 183 208 0.450000
182 182 209 0.450000
181 181 210 0.450000
180 180 211 0.450000
179 179 213 0.450000
178 178 214 0.450000
177 177 215 0.450000
175 175 216 0.450000
174 174 218 0.450000
173 173 219 0.450000
172 172 220 0.450000
171 171 221 0.450000
170 170 223 0.450000
169 169 224 0.450000
167 167 225 0.450000
166 166 227 0.450000
165 165 228 0.450000
164 164 229 0.450000
163 163 230 0.450000
162 162 232 0.450000
161 161 233 0.450000
160 160 234 0.450000
158 158 235 0.450000
157 157 237 0.450000
156 156 238 0.450000
155 155 239 0.450000
154 154 241 0.450000
153 153 242 0.450000
152 152 243 0.450000
151 151 244 0.450000
149 149 246 0.450000
148 148 247 0.450000
147 147 248 0.450000
146 146 249 0.450000
145 145 251 0.450000
144 144 252 0.450000
143 143 253 0.450000
142 142 255 0.450000
142 142 254 0.450000
143 143 253 0.450000
143 143 253 0.450000
144 144 252 0.450000
144 144 251 0.450000
145 145 251 0.450000
145 145 250 0.450000
146 146 249 0.450000
146 146 249 0.450000
147 147 248 0.450000
147 147 248 0.450000
148 148 247 0.450000
148 148 246 0.450000
149 149 246 0.450000
149 149 245 0.450000
150 150 244 0.450000
150 150 244 0.450000
151 151 243 0.450000
151 151 243 0.450000
152 152 242 0.450000
152 152 241 0.450000
153 153 241 0.450000
153 153 240 0.450000
154 154 239 0.450000
154 154 239 0.450000
155 155 238 0.450000
155 155 237 0.450000
156 156 237 0.450000
156 156 236 0.450000
157 157 236 0.450000
157 157 235 0.450000
158 158 234 0.450000
158 158 234 0.450000
159 159 233 0.450000
159 159 232 0.450000
160 160 232 0.450000
160 160 231 0.450000
161 161 231 0.450000
161 161 230 0.450000
162 162 229 0.450000
162 162 229 0.450000
163 163 228 0.450000
163 163 227 0.450000
164 164 227 0.450000
164 164 226 0.450000
165 165 226 0.450000
165 165 225 0.450000
166 166 224 0.450000
166 166 224 0.450000
167 167 223 0.450000
167 167 222 0.450000
168 168 222 0.450000
168 168 221 0.450000
169 169 220 0.450000
169 169 220 0.450000
170 170 219 0.450000
170 170 219 0.450000
171 171 218 0.450000
171 171 217 0.450000
172 172 217 0.450000
172 172 216 0.450000
173 173 215 0.450000
173 173 215 0.450000
174 174 214 0.450000
174 174 214 0.450000
175 175 213 0.450000
175 175 212 0.450000
176 176 212 0.450000
176 176 211 0.450000
177 177 210 0.450000
177 177 210 0.450000
178 178 209 0.450000
178 178 209 0.450000
179 179 208 0.450000
179 179 207 0.450000
180 180 207 0.450000
180 180 206 0.450000
181 181 205 0.450000
181 181 205 0.450000
182 182 204 0.450000
182 182 203 0.450000
183 183 203 0.450000
183 183 202 0.450000
184 184 202 0.450000
184 184 201 0.450000
185 185 200 0.450000
185 185 200 0.450000
186 186 199 0.450000
186 186 198 0.450000
187 187 198 0.450000
187 187 197 0.450000
188 188 197 0.450000
188 188 196 0.450000
189 189 195 0.450000
189 189 195 0.450000
190 190 194 0.450000
190 190 193 0.450000
191 191 193 0.450000
191 191 192 0.450000
192 192 192 0.450000
192 191 192 0.450000
192 191 193 0.450000
192 191 193 0.450000
192 190 194 0.450000
192 190 195 0.450000
193 190 195 0.450000
193 190 196 0.450000
193 189 197 0.450000
193 189 197 0.450000
193 189 198 0.450000
193 189 198 0.450000
194 188 199 0.450000
194 188 200 0.450000
194 188 200 0.450000
194 188 201 0.450000
194 187 202 0.450000
195 187 202 0.450000
195 187 203 0.450000
195 187 203 0.450000
195 186 204 0.450000
195 186 205 0.450000
195 186 205 0.450000
196 186 206 0.450000
196 185 207 0.450000
196 185 207 0.450000
196 185 208 0.450000
196 184 209 0.450000
197 184 209 0.450000
197 184 210 0.450000
197 184 210 0.450000
197 183 211 0.450000
197 183 212 0.450000
197 183 212 0.450000
198 183 213 0.450000
198 182 214 0.450000
198 182 214 0.450000
198 182 215 0.450000
198 182 215 0.450000
199 181 216 0.450000
199 181 217 0.450000
199 181 217 0.450000
199 181 218 0.450000
199 180 219 0.450000
199 180 219 0.450000
200 180 220 0.450000
200 180 220 0.450000
200 179 221 0.450000
200 179 222 0.450000
200 179 222 0.450000
201 179 223 0.450000
201 178 224 0.450000
201 178 224 0.450000
201 178 225 0.450000
201 177 226 0.450000
201 177 226 0.450000
202 177 227 0.450000
202 177 227 0.450000
202 176 228 0.450000
202 176 229 0.450000
202 176 229 0.450000
202 176 230 0.450000
203 175 231 0.450000
203 175 231 0.450000
203 175 232 0.450000
203 175 232 0.450000
203 174 233 0.450000
204 174 234 0.450000
204 174 234 0.450000
204 174 235 0.450000
204 173 236 0.450000
204 173 236 0.450000
204 173 237 0.450000
205 173 237 0.450000
205 172 238 0.450000
205 172 239 0.450000
205 172 239 0.450000
205 171 240 0.450000
206 171 241 0.450000
206 171 241 0.450000
206 171 242 0.450000
206 170 243 0.450000
206 170 243 0.450000
206 170 244 0.450000
207 170 244 0.450000
207 169 245 0.450000
207 169 246 0.450000
207 169 246 0.450000
207 169 247 0.450000
208 168 248 0.450000
208 168 248 0.450000
208 168 249 0.450000
208 168 249 0.450000
208 167 250 0.450000
208 167 251 0.450000
209 167 251 0.450000
209 167 252 0.450000
209 166 253 0.450000
209 166 253 0.450000
209 166 254 0.450000
210 166 255 0.450000
210 166 253 0.450000
210 166 252 0.450000
211 166 251 0.450000
211 166 250 0.450000
212 166 249 0.450000
212 167 248 0.450000
213 167 247 0.450000
213 167 246 0.450000
214 167 245 0.450000
214 167 244 0.450000
215 168 243 0.450000
215 168 242 0.450000
215 168 241 0.450000
216 168 240 0.450000
216 168 238 0.450000
217 168 237 0.450000
217 169 236 0.450000
218 169 235 0.450000
218 169 234 0.450000
219 169 233 0.450000
219 169 232 0.450000
220 170 231 0.450000
220 170 230 0.450000
220 170 229 0.450000
221 170 228 0.450000
221 170 227 0.450000
222 170 226 0.450000
222 171 225 0.450000
223 171 223 0.450000
223 171 222 0.450000
224 171 221 0.450000
224 171 220 0.450000
225 172 219 0.450000
225 172 218 0.450000
225 172 217 0.450000
226 172 216 0.450000
226 172 215 0.450000
227 172 214 0.450000
227 173 213 0.450000
228 173 212 0.450000
228 173 211 0.450000
229 173 210 0.450000
229 173 208 0.450000
230 174 207 0.450000
230 174 206 0.450000
230 174 205 0.450000
231 174 204 0.450000
231 174 203 0.450000
232 174 202 0.450000
232 175 201 0.450000
233 175 200 0.450000
233 175 199 0.450000
234 175 198 0.450000
234 175 197 0.450000
235 176 196 0.450000
235 176 195 0.450000
235 176 193 0.450000
236 176 192 0.450000
236 176 191 0.450000
237 176 190 0.450000
237 177 189 0.450000
238 177 188 0.450000
238 177 187 0.450000
239 177 186 0.450000
239 177 185 0.450000
240 178 184 0.450000
240 178 183 0.450000
240 178 182 0.450000
241 178 181 0.450000
241 178 180 0.450000
242 178 178 0.450000
242 179 177 0.450000
243 179 176 0.450000
243 179 175 0.450000
244 179 174 0.450000
244 179 173 0.450000
245 180 172 0.450000
245 180 171 0.450000
245 180 170 0.450000
246 180 169 0.450000
246 180 168 0.450000
247 180 167 0.450000
247 181 166 0.450000
248 181 165 0.450000
248 181 163 0.450000
249 181 162 0.450000
249 181 161 0.450000
250 182 160 0.450000
250 182 159 0.450000
250 182 158 0.450000
251 182 157 0.450000
251 182 156 0.450000
252 182 155 0.450000
252 183 154 0.450000
253 183 153 0.450000
253 183 152 0.450000
254 183 151 0.450000
254 183 150 0.450000
255 184 149 0.450000
255 183 149 0.450000
255 183 150 0.450000
255 183 150 0.450000
255 182 151 0.450000
255 182 151 0.450000
255 182 152 0.450000
255 181 152 0.450000
255 181 153 0.450000
255 181 153 0.450000
255 181 154 0.450000
255 180 155 0.450000
255 180 155 0.450000
255 180 156 0.450000
255 179 156 0.450000
255 179 157 0.450000
255 179 157 0.450000
255 179 158 0.450000
255 178 158 0.450000
255 178 159 0.450000
255 178 160 0.450000
255 177 160 0.450000
255 177 161 0.450000
255 177 161 0.450000
255 177 162 0.450000
255 176 162 0.450000
255 176 163 0.450000
255 176 163 0.450000
255 175 164 0.450000
255 175 165 0.450000
255 175 165 0.450000
255 175 166 0.450000
255 174 166 0.450000
255 174 167 0.450000
255 174 167 0.450000
255 173 168 0.450000
255 173 168 0.450000
255 173 169 0.450000
255 173 170 0.450000
255 172 170 0.450000
255 172 171 0.450000
255 172 171 0.450000
255 171 172 0.450000
255 171 172 0.450000
255 171 173 0.450000
255 171 173 0.450000
255 170 174 0.450000
255 170 175 0.450000
255 170 175 0.450000
255 169 176 0.450000
255 169 176 0.450000
255 169 177 0.450000
255 169 177 0.450000
255 168 178 0.450000
255 168 178 0.450000
255 168 179 0.450000
255 167 180 0.450000
255 167 180 0.450000
255 167 181 0.450000
255 167 181 0.450000
255 166 182 0.450000
255 166 182 0.450000
255 166 183 0.450000
255 165 183 0.450000
255 165 184 0.450000
255 165 185 0.450000
255 165 185 0.450000
255 164 186 0.450000
255 164 186 0.450000
255 164 187 0.450000
255 163 187 0.450000
255 163 188 0.450000
255 163 188 0.450000
255 163 189 0.450000
255 162 190 0.450000
255 162 190 0.450000
255 162 191 0.450000
255 161 191 0.450000
255 161 192 0.450000
255 161 192 0.450000
255 161 193 0.450000
255 160 193 0.450000
255 160 194 0.450000
255 160 195 0.450000
255 159 195 0.450000
255 159 196 0.450000
255 159 196 0.450000
255 159 197 0.450000
255 158 197 0.450000
255 158 198 0.450000
255 158 198 0.450000
255 157 199 0.450000
255 157 200 0.450000
255 157 200 0.450000
255 157 201 0.450000
255 156 201 0.450000
255 156 202 0.450000
255 156 202 0.450000
255 155 203 0.450000
255 155 203 0.450000
255 155 204 0.450000
255 155 205 0.450000
254 155 205 0.450000
253 156 205 0.450000
252 156 206 0.450000
251 157 206 0.450000
250 157 207 0.450000
249 158 207 0.450000
248 158 208 0.450000
247 159 208 0.450000
247 159 209 0.450000
246 160 209 0.450000
245 160 210 0.450000
244 161 210 0.450000
243 161 211 0.450000
242 162 211 0.450000
241 163 212 0.450000
240 163 212 0.450000
239 164 213 0.450000
239 164 213 0.450000
238 165 214 0.450000
237 165 214 0.450000
236 166 215 0.450000
235 166 215 0.450000
234 167 216 0.450000
233 167 216 0.450000
232 168 217 0.450000
231 168 217 0.450000
231 169 218 0.450000
230 169 218 0.450000
229 170 219 0.450000
228 171 219 0.450000
227 171 220 0.450000
226 172 220 0.450000
225 172 221 0.450000
224 173 221 0.450000
223 173 222 0.450000
223 174 222 0.450000
222 174 223 0.450000
221 175 223 0.450000
220 175 224 0.450000
219 176 224 0.450000
218 176 225 0.450000
217 177 225 0.450000
216 178 226 0.450000
215 178 226 0.450000
215 179 227 0.450000
214 179 227 0.450000
213 180 228 0.450000
212 180 228 0.450000
211 181 229 0.450000
210 181 229 0.450000
209 182 230 0.450000
208 182 230 0.450000
207 183 231 0.450000
207 183 231 0.450000
206 184 232 0.450000
205 184 232 0.450000
204 185 233 0.450000
203 186 233 0.450000
202 186 234 0.450000
201 187 234 0.450000
200 187 235 0.450000
199 188 235 0.450000
199 188 236 0.450000
198 189 236 0.450000
197 189 237 0.450000
196 190 237 0.450000
195 190 238 0.450000
194 191 238 0.450000
193 191 239 0.450000
192 192 239 0.450000
191 193 240 0.450000
191 193 240 0.450000
190 194 241 0.450000
189 194 241 0.450000
188 195 242 0.450000
187 195 242 0.450000
186 196 243 0.450000
185 196 243 0.450000
184 197 244 0.450000
183 197 244 0.450000
183 198 245 0.450000
182 198 245 0.450000
181 199 246 0.450000
180 199 246 0.450000
179 200 247 0.450000
178 201 247 0.450000
177 201 248 0.450000
176 202 248 0.450000
175 202 249 0.450000
175 203 249 0.450000
174 203 250 0.450000
173 204 250 0.450000
172 204 251 0.450000
171 205 251 0.450000
170 205 252 0.450000
169 206 252 0.450000
168 206 253 0.450000
167 207 253 0.450000
167 208 254 0.450000
167 208 254 0.450000
168 209 254 0.450000
169 209 254 0.450000
170 210 254 0.450000
171 210 254 0.450000
172 211 254 0.450000
173 211 254 0.450000
174 212 254 0.450000
175 212 254 0.450000
176 213 254 0.450000
177 213 254 0.450000
178 214 254 0.450000
179 214 254 0.450000
180 215 254 0.450000
181 215 254 0.450000
182 216 254 0.450000
183 216 254 0.450000
184 217 254 0.450000
185 217 254 0.450000
186 218 254 0.450000
187 218 254 0.450000
188 219 254 0.450000
189 219 254 0.450000
190 220 254 0.450000
191 220 254 0.450000
192 221 254 0.450000
193 221 254 0.450000
194 222 254 0.450000
195 222 254 0.450000
196 223 254 0.450000
196 224 254 0.450000
197 224 254 0.450000
198 225 254 0.450000
199 225 254 0.450000
200 226 254 0.450000
201 226 254 0.450000
202 227 254 0.450000
203 227 254 0.450000
204 228 254 0.450000
205 228 254 0.450000
206 229 254 0.450000
207 229 254 0.450000
208 230 254 0.450000
209 230 254 0.450000
210 231 254 0.450000
211 231 254 0.450000
212 232 254 0.450000
213 232 254 0.450000
214 233 254 0.450000
215 233 254 0.450000
216 234 254 0.450000
217 234 254 0.450000
218 235 254 0.450000
219 235 254 0.450000
220 236 254 0.450000
221 236 254 0.450000
222 237 254 0.450000
223 237 254 0.450000
224 238 254 0.450000
225 238 254 0.450000
225 239 254 0.450000
226 240 254 0.450000
227 240 254 0.450000
228 241 254 0.450000
229 241 254 0.450000
230 242 254 0.450000
231 242 254 0.450000
232 243 254 0.450000
233 243 254 0.450000
234 244 254 0.450000
235 244 254 0.450000
236 245 254 0.450000
237 245 254 0.450000
238 246 254 0.450000
239 246 254 0.450000
240 247 254 0.450000
241 247 254 0.450000
242 248 254 0.450000
243 248 254 0.450000
244 249 254 0.450000
245 249 254 0.450000
246 250 254 0.450000
247 250 254 0.450000
248 251 254 0.450000
249 251 254 0.450000
250 252 254 0.450000
251 252 254 0.450000
252 253 254 0.450000
253 253 254 0.450000
254 254 254 0.450000
255 255 255 0.450000
255 255 255 0.450000
255 255 255 0.450000
255 255 255 0.450000
255 255 255 0.450000
255 255 255 0.450000
255 255 255 0.450000
255 255 255 0.450000
255 255 255 0.450000
255 255 255 0.450000
255 255 255 0.450000
255 255 255 0.450000
255 255 255 0.450000
255 255 255 0.450000
255 255 255 0.450000
255 255 255 0.450000
255 255 255 0.450000
255 255 255 0.450000
255 255 255 0.450000
255 255 255 0.450000
255 255 255 0.450000
255 255 255 0.450000
255 255 255 0.450000
255 255 255 0.450000
255 255 255 0.450000
255 255 255 0.450000
255 255 255 0.450000
255 255 255 0.450000
255 255 255 0.450000
255 255 255 0.450000
255 255 255 0.450000
255 255 255 0.450000
255 255 255 0.450000
255 255 255 0.450000
255 255 255 0.450000
255 255 255 0.450000
255 255 255 0.450000
255 255 255 0.450000
255 255 255 0.450000
255 255 255 0.450000
255 255 255 0.450000
255 255 255 0.450000
255 255 255 0.450000
255 255 255 0.450000
255 255 255 0.450000
255 255 255 0.450000
255 255 255 0.450000
255 255 255 0.450000
255 255 255 0.450000
255 255 255 0.450000
255 255 255 0.450000
255 255 255 0.450000
255 255 255 0.450000
255 255 255 0.450000
255 255 255 0.450000
255 255 255 0.450000
255 255 255 0.450000
255 255 255 0.450000
255 255 255 0.450000
255 255 255 0.450000
255 255 255 0.450000
255 255 255 0.450000
255 255 255 0.450000
255 255 255 0.450000
255 255 255 0.450000
255 255 255 0.450000
255 255 255 0.450000
255 255 255 0.450000
255 255 255 0.450000
255 255 255 0.450000
255 255 255 0.450000
255 255 255 0.450000
255 255 255 0.450000
255 255 255 0.450000
255 255 255 0.450000
255 255 255 0.450000
255 255 255 0.450000
255 255 255 0.450000
255 255 255 0.450000
255 255 255 0.450000
255 255 255 0.450000
255 255 255 0.450000
255 255 255 0.450000
255 255 255 0.450000
255 255 255 0.450000
255 255 255 0.450000
255 255 255 0.450000
255 255 255 0.450000
255 255 255 0.450000
255 255 255 0.450000
255 255 255 0.450000
255 255 255 0.450000
255 255 255 0.450000
255 255 255 0.450000
255 255 255 0.450000
255 255 255 0.450000
255 255 255 0.450000
255 255 255 0.450000
255 255 255 0.450000
255 255 255 0.450000
255 255 255 0.450000
255 255 255 0.450000
255 255 255 0.450000
255 255 255 0.450000
255 255 255 0.450000
255 255 255 0.450000
255 255 255 0.450000
255 255 255 0.450000
255 255 255 0.450000
255 255 255 0.450000
255 255 255 0.450000
255 255 255 0.450000
255 255 255 0.450000
255 255 255 0.450000
255 255 255 0.450000
255 255 255 0.450000
255 255 255 0.450000
255 255 255 0.450000
255 255 255 0.450000
255 255 255 0.450000
255 255 255 0.450000
255 255 255 0.450000
255 255 255 0.450000
255 255 255 0.450000
255 255 255 0.450000
255 255 255 0.450000
255 255 255 0.450000
255 255 255 0.450000
255 255 255 0.450000
255 255 255 0.450000
255 255 255 0.450000
255 255 255 0.450000
255 255 255 0.450000
255 255 255 0.450000
255 255 255 0.450000
255 255 255 0.450000
255 255 255 0.450000
255 255 255 0.450000
255 255 255 0.450000
255 255 255 0.450000
255 255 255 0.450000
255 255 255 0.450000
255 255 255 0.450000
255 255 255 0.450000
255 255 255 0.450000
255 255 255 0.450000
255 255 255 0.450000
255 255 255 0.450000
255 255 255 0.450000
255 255 255 0.450000
255 255 255 0.450000
255 255 255 0.450000
255 255 255 0.450000
255 255 255 0.450000
255 255 255 0.450000
255 255 255 0.450000
255 255 255 0.450000
255 255 255 0.450000
255 255 255 0.450000
255 255 255 0.450000
255 255 255 0.450000
255 255 255 0.450000
255 255 255 0.450000
255 255 255 0.450000
255 255 255 0.450000
255 255 255 0.450000
255 255 255 0.450000
255 255 255 0.450000
255 255 255 0.450000
255 255 255 0.450000
255 255 255 0.450000
255 255 255 0.450000
255 255 255 0.450000
255 255 255 0.450000
255 255 255 0.450000
255 255 255 0.450000
255 255 255 0.450000
255 255 255 0.450000
255 255 255 0.450000
255 255 255 0.450000
255 255 255 0.450000
255 255 255 0.450000
255 255 255 0.450000
255 255 255 0.450000
255 255 255 0.450000
255 255 255 0.450000
255 255 255 0.450000
255 255 255 0.450000
255 255 255 0.450000
255 255 255 0.450000
255 255 255 0.450000
255 255 255 0.450000
255 255 255 0.450000
255 255 255 0.450000
255 255 255 0.450000
255 255 255 0.450000
255 255 255 0.450000
255 255 255 0.450000
255 255 255 0.450000
255 255 255 0.450000
255 255 255 0.450000
255 255 255 0.450000
255 255 255 0.450000
255 255 255 0.450000
255 255 255 0.450000
255 255 255 0.450000
255 255 255 0.450000
255 255 255 0.450000
255 255 255 0.450000
255 255 255 0.450000
255 255 255 0.450000
255 255 255 0.450000
255 255 255 0.450000
255 255 255 0.450000
255 255 255 0.450000
255 255 255 0.450000
255 255 255 0.450000
255 255 255 0.450000
255 255 255 0.450000
255 255 255 0.450000
255 255 255 0.450000
255 255 255 0.450000
255 255 255 0.450000
255 255 255 0.450000
255 255 255 0.450000
255 255 255 0.450000
255 255 255 0.450000
255 255 255 0.450000
255 255 255 0.450000
255 255 255 0.450000
255 255 255 0.450000
255 255 255 0.450000
255 255 255 0.450000
255 255 255 0.450000
255 255 255 0.450000
255 255 255 0.450000
255 255 255 0.450000
255 255 255 0.450000
255 255 255 0.450000
255 255 255 0.450000
255 255 255 0.450000
255 255 255 0.450000
255 255 255 0.450000
255 255 255 0.450000
255 255 255 0.450000
255 255 255 0.450000
255 255 255 0.450000
255 255 255 0.450000
255 255 255 0.450000
255 255 255 0.450000
255 255 255 0.450000
255 255 255 0.450000
255 255 255 0.450000
255 255 255 0.450000
255 255 255 0.450000
255 255 255 0.450000
255 255 255 0.450000
255 255 255 0.450000
255 255 255 0.450000
255 255 255 0.450000
255 255 255 0.450000
255 255 255 0.450000
255 255 255 0.450000
255 255 255 0.450000
255 255 255 0.450000
255 255 255 0.450000
255 255 255 0.450000
255 255 255 0.450000
255 255 255 0.450000
255 255 255 0.450000
255 255 255 0.450000
255 255 255 0.450000
255 255 255 0.450000
255 255 255 0.450000
255 255 255 0.450000
255 255 255 0.450000
255 255 255 0.450000
255 255 255 0.450000
255 255 255 0.450000
255 255 255 0.450000
255 255 255 0.450000
255 255 255 0.450000
255 255 255 0.450000
255 255 255 0.450000
255 255 255 0.450000
255 255 255 0.450000
255 255 255 0.450000
255 255 255 0.450000
255 255 255 0.450000
255 255 255 0.450000
255 255 255 0.450000
255 255 255 0.450000
255 255 255 0.450000
255 255 255 0.450000
255 255 255 0.450000
255 255 255 0.450000
255 255 255 0.450000
255 255 255 0.450000
255 255 255 0.450000
255 255 255 0.450000
255 255 255 0.450000
255 255 255 0.450000
255 255 255 0.450000
255 255 255 0.450000
255 255 255 0.450000
255 255 255 0.450000
255 255 255 0.450000
255 255 255 0.450000
255 255 255 0.450000
255 255 255 0.450000
255 255 255 0.450000
255 255 255 0.450000
255 255 255 0.450000
255 255 255 0.450000
255 255 255 0.450000
255 255 255 0.450000
255 255 255 0.450000
255 255 255 0.450000
255 255 255 0.450000
255 255 255 0.450000
255 255 255 0.450000
255 255 255 0.450000
255 255 255 0.450000
255 255 255 0.450000
255 255 255 0.450000
255 255 255 0.450000
255 255 255 0.450000
255 255 255 0.450000
255 255 255 0.450000
255 255 255 0.450000
255 255 255 0.450000
255 255 255 0.450000
255 255 255 0.450000
255 255 255 0.450000
255 255 255 0.450000
255 255 255 0.450000
255 255 255 0.450000
255 255 255 0.450000
255 255 255 0.450000
255 255 255 0.450000
255 255 255 0.450000
255 255 255 0.450000
255 255 255 0.450000
255 255 255 0.450000
255 255 255 0.450000
255 255 255 0.450000
255 255 255 0.450000
255 255 255 0.450000
255 255 255 0.450000
255 255 255 0.450000
255 255 255 0.450000
255 255 255 0.450000
255 255 255 0.450000
255 255 255 0.450000
255 255 255 0.450000
255 255 255 0.450000
255 255 255 0.450000
255 255 255 0.450000
255 255 255 0.450000
255 255 255 0.450000
255 255 255 0.450000
255 255 255 0.450000
255 255 255 0.450000
255 255 255 0.450000
255 255 255 0.450000
255 255 255 0.450000
255 255 255 0.450000
255 255 255 0.450000
255 255 255 0.450000
255 255 255 0.450000
255 255 255 0.450000
255 255 255 0.450000
255 255 255 0.450000
255 255 255 0.450000
255 255 255 0.450000
255 255 255 0.450000
255 255 255 0.450000
255 255 255 0.450000
255 255 255 0.450000
255 255 255 0.450000
255 255 255 0.450000
255 255 255 0.450000
255 255 255 0.450000
255 255 255 0.450000
255 255 255 0.450000
255 255 255 0.450000
255 255 255 0.450000
255 255 255 0.450000
255 255 255 0.450000
255 255 255 0.450000
255 255 255 0.450000
255 255 255 0.450000
255 255 255 0.450000
255 255 255 0.450000
255 255 255 0.450000
255 255 255 0.450000
255 255 255 0.450000
255 255 255 0.450000
255 255 255 0.450000
255 255 255 0.450000
255 255 255 0.450000
255 255 255 0.450000
255 255 255 0.450000
255 255 255 0.450000
255 255 255 0.450000
255 255 255 0.450000
255 255 255 0.450000
255 255 255 0.450000
255 255 255 0.450000
255 255 255 0.450000
255 255 255 0.450000
255 255 255 0.450000
255 255 255 0.450000
255 255 255 0.450000
255 255 255 0.450000
255 255 255 0.450000
255 255 255 0.450000
255 255 255 0.450000
255 255 255 0.450000
255 255 255 0.450000
255 255 255 0.450000
255 255 255 0.450000
255 255 255 0.450000
255 255 255 0.450000
255 255 255 0.450000
255 255 255 0.450000
255 255 255 0.450000
255 255 255 0.450000
255 255 255 0.450000
255 255 255 0.450000
255 255 255 0.450000
255 255 255 0.450000
255 255 255 0.450000
255 255 255 0.450000
255 255 255 0.450000
255 255 255 0.450000
255 255 255 0.450000
255 255 255 0.450000
255 255 255 0.450000
255 255 255 0.450000
255 255 255 0.450000
255 255 255 0.450000
255 255 255 0.450000
255 255 255 0.450000
255 255 255 0.450000
255 255 255 0.450000
255 255 255 0.450000
255 255 255 0.450000
255 255 255 0.450000
255 255 255 0.450000
255 255 255 0.450000
255 255 255 0.450000
255 255 255 0.450000
255 255 255 0.450000
255 255 255 0.450000
255 255 255 0.450000
255 255 255 0.450000
255 255 255 0.450000
255 255 255 0.450000
255 255 255 0.450000
255 255 255 0.450000
255 255 255 0.450000
255 255 255 0.450000
255 255 255 0.450000
255 255 255 0.450000
255 255 255 0.450000
255 255 255 0.450000
255 255 255 0.450000
255 255 255 0.450000
255 255 255 0.450000
255 255 255 0.450000
255 255 255 0.450000
255 255 255 0.450000
255 255 255 0.450000
255 255 255 0.450000
255 255 255 0.450000
255 255 255 0.450000
255 255 255 0.450000
255 255 255 0.450000
255 255 255 0.450000
255 255 255 0.450000
255 255 255 0.450000
255 255 255 0.450000
255 255 255 0.450000
255 255 255 0.450000
255 255 255 0.450000
255 255 255 0.450000
255 255 255 0.450000
255 255 255 0.450000
255 255 255 0.450000
255 255 255 0.450000
255 255 255 0.450000
255 255 255 0.450000
255 255 255 0.450000
255 255 255 0.450000
255 255 255 0.450000
255 255 255 0.450000
255 255 255 0.450000
255 255 255 0.450000
255 255 255 0.450000
255 255 255 0.450000
255 255 255 0.450000
255 255 255 0.450000
255 255 255 0.450000
255 255 255 0.450000
255 255 255 0.450000
255 255 255 0.450000
255 255 255 0.450000
255 255 255 0.450000
255 255 255 0.450000
255 255 255 0.450000
255 255 255 0.450000
255 255 255 0.450000
255 255 255 0.450000
255 255 255 0.450000
255 255 255 0.450000
255 255 255 0.450000
255 255 255 0.450000
255 255 255 0.450000
255 255 255 0.450000
255 255 255 0.450000
255 255 255 0.450000
255 255 255 0.450000
255 255 255 0.450000
255 255 255 0.450000
255 255 255 0.450000
255 255 255 0.450000
255 255 255 0.450000
255 255 255 0.450000
255 255 255 0.450000
255 255 255 0.450000
255 255 255 0.450000
255 255 255 0.450000
255 255 255 0.450000
255 255 255 0.450000
255 255 255 0.450000
255 255 255 0.450000
255 255 255 0.450000
255 255 255 0.450000
255 255 255 0.450000
255 255 255 0.450000
255 255 255 0.450000
255 255 255 0.450000
255 255 255 0.450000
255 255 255 0.450000
255 255 255 0.450000
255 255 255 0.450000
255 255 255 0.450000
255 255 255 0.450000
255 255 255 0.450000
255 255 255 0.450000
255 255 255 0.450000
255 255 255 0.450000
255 255 255 0.450000
255 255 255 0.450000
255 255 255 0.450000
255 255 255 0.450000
255 255 255 0.450000
255 255 255 0.450000
255 255 255 0.450000
255 255 255 0.450000
255 255 255 0.450000
255 255 255 0.450000
255 255 255 0.450000
255 255 255 0.450000
255 255 255 0.450000
255 255 255 0.450000
255 255 255 0.450000
255 255 255 0.450000
255 255 255 0.450000
255 255 255 0.450000
255 255 255 0.450000
255 255 255 0.450000
255 255 255 0.450000
255 255 255 0.450000
255 255 255 0.450000
255 255 255 0.450000
255 255 255 0.450000
255 255 255 0.450000
255 255 255 0.450000
255 255 255 0.450000
255 255 255 0.450000
255 255 255 0.450000
255 255 255 0.450000
255 255 255 0.450000
255 255 255 0.450000
255 255 255 0.450000
255 255 255 0.450000
255 255 255 0.450000
255 255 255 0.450000
255 255 255 0.450000
255 255 255 0.450000
255 255 255 0.450000
255 255 255 0.450000
255 255 255 0.450000
255 255 255 0.450000
255 255 255 0.450000
255 255 255 0.450000
255 255 255 0.450000
255 255 255 0.450000
255 255 255 0.450000
255 255 255 0.450000
255 255 255 0.450000
255 255 255 0.450000
255 255 255 0.450000
255 255 255 0.450000
255 255 255 0.450000
255 255 255 0.450000
255 255 255 0.450000
255 255 255 0.450000
255 255 255 0.450000
255 255 255 0.450000
255 255 255 0.450000
255 255 255 0.450000
255 255 255 0.450000
255 255 255 0.450000
255 255 255 0.450000
255 255 255 0.450000
255 255 255 0.450000
255 255 255 0.450000
255 255 255 0.450000
255 255 255 0.450000
255 255 255 0.450000
255 255 255 0.450000
255 255 255 0.450000
255 255 255 0.450000
255 255 255 0.450000
255 255 255 0.450000
255 255 255 0.450000
255 255 255 0.450000
255 255 255 0.450000
255 255 255 0.450000
255 255 255 0.450000
255 255 255 0.450000
255 255 255 0.450000
255 255 255 0.450000
255 255 255 0.450000
255 255 255 0.450000
255 255 255 0.450000
255 255 255 0.450000
255 255 255 0.450000
255 255 255 0.450000
255 255 255 0.450000
255 255 255 0.450000
255 255 255 0.450000
255 255 255 0.450000
255 255 255 0.450000
255 255 255 0.450000
255 255 255 0.450000
255 255 255 0.450000
255 255 255 0.450000
255 255 255 0.450000
255 255 255 0.450000
255 255 255 0.450000
255 255 255 0.450000
255 255 255 0.450000
255 255 255 0.450000
255 255 255 0.450000
255 255 255 0.450000
255 255 255 0.450000
255 255 255 0.450000
255 255 255 0.450000
255 255 255 0.450000
255 255 255 0.450000
255 255 255 0.450000
255 255 255 0.450000
255 255 255 0.450000
255 255 255 0.450000
255 255 255 0.450000
255 255 255 0.450000
255 255 255 0.450000
255 255 255 0.450000
255 255 255 0.450000
255 255 255 0.450000
255 255 255 0.450000
255 255 255 0.450000
255 255 255 0.450000
255 255 255 0.450000
255 255 255 0.450000
255 255 255 0.450000
255 255 255 0.450000
255 255 255 0.450000
255 255 255 0.450000
255 255 255 0.450000
255 255 255 0.450000
255 255 255 0.450000
255 255 255 0.450000
255 255 255 0.450000
255 255 255 0.450000
255 255 255 0.450000
255 255 255 0.450000
255 255 255 0.450000
255 255 255 0.450000
255 255 255 0.450000
255 255 255 0.450000
255 255 255 0.450000
255 255 255 0.450000
255 255 255 0.450000
255 255 255 0.450000
255 255 255 0.450000
255 255 255 0.450000
255 255 255 0.450000
255 255 255 0.450000
255 255 255 0.450000
255 255 255 0.450000
255 255 255 0.450000
255 255 255 0.450000
255 255 255 0.450000
255 255 255 0.450000
255 255 255 0.450000
255 255 255 0.450000
255 255 255 0.450000
255 255 255 0.450000
255 255 255 0.450000
255 255 255 0.450000
255 255 255 0.450000
255 255 255 0.450000
255 255 255 0.450000
255 255 255 0.450000
255 255 255 0.450000
255 255 255 0.450000
255 255 255 0.450000
255 255 255 0.450000
255 255 255 0.450000
255 255 255 0.450000
255 255 255 0.450000
255 255 255 0.450000
255 255 255 0.450000
255 255 255 0.450000
255 255 255 0.450000
255 255 255 0.450000
255 255 255 0.450000
255 255 255 0.450000
255 255 255 0.450000
255 255 255 0.450000
255 255 255 0.450000
255 255 255 0.450000
255 255 255 0.450000
255 255 255 0.450000
255 255 255 0.450000
255 255 255 0.450000
255 255 255 0.450000
255 255 255 0.450000
255 255 255 0.450000
255 255 255 0.450000
255 255 255 0.450000
255 255 255 0.450000
255 255 255 0.450000
255 255 255 0.450000
255 255 255 0.450000
255 255 255 0.450000
255 255 255 0.450000
255 255 255 0.450000
255 255 255 0.450000
255 255 255 0.450000
255 255 255 0.450000
255 255 255 0.450000
255 255 255 0.450000
255 255 255 0.450000
255 255 255 0.450000
255 255 255 0.450000
255 255 255 0.450000
255 255 255 0.450000
255 255 255 0.450000
255 255 255 0.450000
255 255 255 0.450000
255 255 255 0.450000
255 255 255 0.450000
255 255 255 0.450000
255 255 255 0.450000
255 255 255 0.450000
255 255 255 0.450000
255 255 255 0.450000
255 255 255 0.450000
255 255 255 0.450000
255 255 255 0.450000
255 255 255 0.450000
255 255 255 0.450000
255 255 255 0.450000
255 255 255 0.450000
255 255 255 0.450000
255 255 255 0.450000
255 255 255 0.450000
255 255 255 0.450000
255 255 255 0.450000
255 255 255 0.450000
255 255 255 0.450000
255 255 255 0.450000
255 255 255 0.450000
255 255 255 0.450000
255 255 255 0.450000
255 255 255 0.450000
255 255 255 0.450000
255 255 255 0.450000
255 255 255 0.450000
255 255 255 0.450000
255 255 255 0.450000
255 255 255 0.450000
255 255 255 0.450000
255 255 255 0.450000
255 255 255 0.450000
255 255 255 0.450000
255 255 255 0.450000
255 255 255 0.450000
255 255 255 0.450000
255 255 255 0.450000
255 255 255 0.450000
255 255 255 0.450000
255 255 255 0.450000
255 255 255 0.450000
255 255 255 0.450000
255 255 255 0.450000
255 255 255 0.450000
255 255 255 0.450000
255 255 255 0.450000
255 255 255 0.450000
255 255 255 0.450000
255 255 255 0.450000
255 255 255 0.450000
255 255 255 0.450000
255 255 255 0.450000
255 255 255 0.450000
255 255 255 0.450000
255 255 255 0.450000
255 255 255 0.450000
255 255 255 0.450000
255 255 255 0.450000
255 255 255 0.450000
255 255 255 0.450000
255 255 255 0.450000
255 255 255 0.450000
255 255 255 0.450000
255 255 255 0.450000
255 255 255 0.450000
255 255 255 0.450000
255 255 255 0.450000
255 255 255 0.450000
255 255 255 0.450000
255 255 255 0.450000
255 255 255 0.450000
255 255 255 0.450000
255 255 255 0.450000
255 255 255 0.450000
255 255 255 0.450000
255 255 255 0.450000
255 255 255 0.450000
255 255 255 0.450000
255 255 255 0.450000
255 255 255 0.450000
255 255 255 0.450000
255 255 255 0.450000
255 255 255 0.450000
255 255 255 0.450000
255 255 255 0.450000
255 255 255 0.450000
255 255 255 0.450000
255 255 255 0.450000
255 255 255 0.450000
255 255 255 0.450000
255 255 255 0.450000
255 255 255 0.450000
255 255 255 0.450000
255 255 255 0.450000
255 255 255 0.450000
255 255 255 0.450000
255 255 255 0.450000
255 255 255 0.450000
255 255 255 0.450000
255 255 255 0.450000
255 255 255 0.450000
255 255 255 0.450000
255 255 255 0.450000
255 255 255 0.450000
255 255 255 0.450000
255 255 255 0.450000
255 255 255 0.450000
255 255 255 0.450000
255 255 255 0.450000
255 255 255 0.450000
255 255 255 0.450000
255 255 255 0.450000
255 255 255 0.450000
255 255 255 0.450000
255 255 255 0.450000
255 255 255 0.450000
255 255 255 0.450000
255 255 255 0.450000
255 255 255 0.450000
255 255 255 0.450000
255 255 255 0.450000
255 255 255 0.450000
255 255 255 0.450000
255 255 255 0.450000
255 255 255 0.450000
255 255 255 0.450000
255 255 255 0.450000
255 255 255 0.450000
255 255 255 0.450000
255 255 255 0.450000
255 255 255 0.450000
255 255 255 0.450000
255 255 255 0.450000
255 255 255 0.450000
255 255 255 0.450000
255 255 255 0.450000
255 255 255 0.450000
255 255 255 0.450000
255 255 255 0.450000
255 255 255 0.450000
255 255 255 0.450000
255 255 255 0.450000
255 255 255 0.450000
255 255 255 0.450000
255 255 255 0.450000
255 255 255 0.450000
255 255 255 0.450000
255 255 255 0.450000
255 255 255 0.450000
255 255 255 0.450000
255 255 255 0.450000
255 255 255 0.450000
255 255 255 0.450000
255 255 255 0.450000
255 255 255 0.450000
255 255 255 0.450000
255 255 255 0.450000
255 255 255 0.450000
255 255 255 0.450000
255 255 255 0.450000
255 255 255 0.450000
255 255 255 0.450000
255 255 255 0.450000
255 255 255 0.450000
255 255 255 0.450000
255 255 255 0.450000
255 255 255 0.450000
255 255 255 0.450000
255 255 255 0.450000
255 255 255 0.450000
255 255 255 0.450000
255 255 255 0.450000
255 255 255 0.450000
255 255 255 0.450000
255 255 255 0.450000
255 255 255 0.450000
255 255 255 0.450000
255 255 255 0.450000
255 255 255 0.450000
255 255 255 0.450000
255 255 255 0.450000
255 255 255 0.450000
255 255 255 0.450000
255 255 255 0.450000
255 255 255 0.450000
255 255 255 0.450000
255 255 255 0.450000
255 255 255 0.450000
255 255 255 0.450000
255 255 255 0.450000
255 255 255 0.450000
255 255 255 0.450000
255 255 255 0.450000
255 255 255 0.450000
255 255 255 0.450000
255 255 255 0.450000
255 255 255 0.450000
255 255 255 0.450000
255 255 255 0.450000
255 255 255 0.450000
255 255 255 0.450000
255 255 255 0.450000
255 255 255 0.450000
255 255 255 0.450000
255 255 255 0.450000
255 255 255 0.450000
255 255 255 0.450000
255 255 255 0.450000
255 255 255 0.450000
255 255 255 0.450000
255 255 255 0.450000
255 255 255 0.450000
255 255 255 0.450000
255 255 255 0.450000
255 255 255 0.450000
255 255 255 0.450000
255 255 255 0.450000
255 255 255 0.450000
255 255 255 0.450000
255 255 255 0.450000
255 255 255 0.450000
255 255 255 0.450000
255 255 255 0.450000
255 255 255 0.450000
255 255 255 0.450000
255 255 255 0.450000
255 255 255 0.450000
255 255 255 0.450000
255 255 255 0.450000
255 255 255 0.450000
255 255 255 0.450000
255 255 255 0.450000
255 255 255 0.450000
255 255 255 0.450000
255 255 255 0.450000
255 255 255 0.450000
255 255 255 0.450000
255 255 255 0.450000
255 255 255 0.450000
255 255 255 0.450000
255 255 255 0.450000
255 255 255 0.450000
255 255 255 0.450000
255 255 255 0.450000
255 255 255 0.450000
255 255 255 0.450000
255 255 255 0.450000
255 255 255 0.450000
255 255 255 0.450000
255 255 255 0.450000
255 255 255 0.450000
255 255 255 0.450000
255 255 255 0.450000
255 255 255 0.450000
255 255 255 0.450000
255 255 255 0.450000
255 255 255 0.450000
255 255 255 0.450000
255 255 255 0.450000
255 255 255 0.450000
255 255 255 0.450000
255 255 255 0.450000
255 255 255 0.450000
255 255 255 0.450000
255 255 255 0.450000
255 255 255 0.450000
255 255 255 0.450000
255 255 255 0.450000
255 255 255 0.450000
255 255 255 0.450000
255 255 255 0.450000
255 255 255 0.450000
255 255 255 0.450000
255 255 255 0.450000
255 255 255 0.450000
255 255 255 0.450000
255 255 255 0.450000
255 255 255 0.450000
255 255 255 0.450000
255 255 255 0.450000
255 255 255 0.450000
255 255 255 0.450000
255 255 255 0.450000
255 255 255 0.450000
255 255 255 0.450000
255 255 255 0.450000
255 255 255 0.450000
255 255 255 0.450000
255 255 255 0.450000
255 255 255 0.450000
255 255 255 0.450000
255 255 255 0.450000
255 255 255 0.450000
255 255 255 0.450000
255 255 255 0.450000
255 255 255 0.450000
255 255 255 0.450000
255 255 255 0.450000
255 255 255 0.450000
255 255 255 0.450000
255 255 255 0.450000
255 255 255 0.450000
255 255 255 0.450000
255 255 255 0.450000
255 255 255 0.450000
255 255 255 0.450000
255 255 255 0.450000
255 255 255 0.450000
255 255 255 0.450000
255 255 255 0.450000
255 255 255 0.450000
255 255 255 0.450000
255 255 255 0.450000
255 255 255 0.450000
255 255 255 0.450000
255 255 255 0.450000
255 255 255 0.450000
255 255 255 0.450000
255 255 255 0.450000
255 255 255 0.450000
255 255 255 0.450000
255 255 255 0.450000
255 255 255 0.450000
255 255 255 0.450000
255 255 255 0.450000
255 255 255 0.450000
255 255 255 0.450000
255 255 255 0.450000
255 255 255 0.450000
255 255 255 0.450000
255 255 255 0.450000
255 255 255 0.450000
255 255 255 0.450000
255 255 255 0.450000
255 255 255 0.450000
255 255 255 0.450000
255 255 255 0.450000
255 255 255 0.450000
255 255 255 0.450000
255 255 255 0.450000
255 255 255 0.450000
255 255 255 0.450000
255 255 255 0.450000
255 255 255 0.450000
255 255 255 0.450000
255 255 255 0.450000
255 255 255 0.450000
255 255 255 0.450000
255 255 255 0.450000
255 255 255 0.450000
255 255 255 0.450000
255 255 255 0.450000
255 255 255 0.450000
255 255 255 0.450000
255 255 255 0.450000
255 255 255 0.450000
255 255 255 0.450000
255 255 255 0.450000
255 255 255 0.450000
255 255 255 0.450000
255 255 255 0.450000
255 255 255 0.450000
255 255 255 0.450000
255 255 255 0.450000
255 255 255 0.450000
255 255 255 0.450000
255 255 255 0.450000
255 255 255 0.450000
255 255 255 0.450000
255 255 255 0.450000
255 255 255 0.450000
255 255 255 0.450000
255 255 255 0.450000
255 255 255 0.450000
255 255 255 0.450000
255 255 255 0.450000
255 255 255 0.450000
255 255 255 0.450000
255 255 255 0.450000
255 255 255 0.450000
255 255 255 0.450000
255 255 255 0.450000
255 255 255 0.450000
255 255 255 0.450000
255 255 255 0.450000
255 255 255 0.450000
255 255 255 0.450000
255 255 255 0.450000
255 255 255 0.450000
255 255 255 0.450000
255 255 255 0.450000
255 255 255 0.450000
255 255 255 0.450000
255 255 255 0.450000
255 255 255 0.450000
255 255 255 0.450000
255 255 255 0.450000
255 255 255 0.450000
255 255 255 0.450000
255 255 255 0.450000
255 255 255 0.450000
255 255 255 0.450000
255 255 255 0.450000
255 255 255 0.450000
255 255 255 0.450000
255 255 255 0.450000
255 255 255 0.450000
255 255 255 0.450000
255 255 255 0.450000
255 255 255 0.450000
255 255 255 0.450000
255 255 255 0.450000
255 255 255 0.450000
255 255 255 0.450000
255 255 255 0.450000
255 255 255 0.450000
255 255 255 0.450000
255 255 255 0.450000
255 255 255 0.450000
255 255 255 0.450000
255 255 255 0.450000
255 255 255 0.450000
255 255 255 0.450000
255 255 255 0.450000
255 255 255 0.450000
255 255 255 0.450000
255 255 255 0.450000
255 255 255 0.450000
255 255 255 0.450000
255 255 255 0.450000
255 255 255 0.450000
255 255 255 0.450000
255 255 255 0.450000
255 255 255 0.450000
255 255 255 0.450000
255 255 255 0.450000
255 255 255 0.450000
255 255 255 0.450000
255 255 255 0.450000
255 255 255 0.450000
255 255 255 0.450000
255 255 255 0.450000
255 255 255 0.450000
255 255 255 0.450000
255 255 255 0.450000
255 255 255 0.450000
255 255 255 0.450000
255 255 255 0.450000
255 255 255 0.450000
255 255 255 0.450000
255 255 255 0.450000
255 255 255 0.450000
255 255 255 0.450000
255 255 255 0.450000
255 255 255 0.450000
255 255 255 0.450000
255 255 255 0.450000
255 255 255 0.450000
255 255 255 0.450000
255 255 255 0.450000
255 255 255 0.450000
255 255 255 0.450000
255 255 255 0.450000
255 255 255 0.450000
255 255 255 0.450000
255 255 255 0.450000
255 255 255 0.450000
255 255 255 0.450000
255 255 255 0.450000
255 255 255 0.450000
255 255 255 0.450000
255 255 255 0.450000
255 255 255 0.450000
255 255 255 0.450000
255 255 255 0.450000
255 255 255 0.450000
255 255 255 0.450000
255 255 255 0.450000
255 255 255 0.450000
255 255 255 0.450000
255 255 255 0.450000
255 255 255 0.450000
255 255 255 0.450000
255 255 255 0.450000
255 255 255 0.450000
255 255 255 0.450000
255 255 255 0.450000
255 255 255 0.450000
255 255 255 0.450000
255 255 255 0.450000
255 255 255 0.450000
255 255 255 0.450000
255 255 255 0.450000
255 255 255 0.450000
255 255 255 0.450000
255 255 255 0.450000
255 255 255 0.450000
255 255 255 0.450000
255 255 255 0.450000
255 255 255 0.450000
255 255 255 0.450000
255 255 255 0.450000
255 255 255 0.450000
255 255 255 0.450000
255 255 255 0.450000
255 255 255 0.450000
255 255 255 0.450000
255 255 255 0.450000
255 255 255 0.450000
255 255 255 0.450000
255 255 255 0.450000
255 255 255 0.450000
255 255 255 0.450000
255 255 255 0.450000
255 255 255 0.450000
255 255 255 0.450000
255 255 255 0.450000
255 255 255 0.450000
255 255 255 0.450000
255 255 255 0.450000
255 255 255 0.450000
255 255 255 0.450000
255 255 255 0.450000
255 255 255 0.450000
255 255 255 0.450000
255 255 255 0.450000
255 255 255 0.450000
255 255 255 0.450000
255 255 255 0.450000
255 255 255 0.450000
255 255 255 0.450000
255 255 255 0.450000
255 255 255 0.450000
255 255 255 0.450000
255 255 255 0.450000
255 255 255 0.450000
255 255 255 0.450000
255 255 255 0.450000
255 255 255 0.450000
255 255 255 0.450000
255 255 255 0.450000
255 255 255 0.450000
255 255 255 0.450000
255 255 255 0.450000
255 255 255 0.450000
255 255 255 0.450000
255 255 255 0.450000
255 255 255 0.450000
255 255 255 0.450000
255 255 255 0.450000
255 255 255 0.450000
255 255 255 0.450000
255 255 255 0.450000
255 255 255 0.450000
255 255 255 0.450000
255 255 255 0.450000
255 255 255 0.450000
255 255 255 0.450000
255 255 255 0.450000
255 255 255 0.450000
255 255 255 0.450000
255 255 255 0.450000
255 255 255 0.450000
255 255 255 0.450000
255 255 255 0.450000
255 255 255 0.450000
255 255 255 0.450000
255 255 255 0.450000
255 255 255 0.450000
255 255 255 0.450000
255 255 255 0.450000
255 255 255 0.450000
255 255 255 0.450000
255 255 255 0.450000
255 255 255 0.450000
255 255 255 0.450000
255 255 255 0.450000
255 255 255 0.450000
255 255 255 0.450000
255 255 255 0.450000
255 255 255 0.450000
255 255 255 0.450000
255 255 255 0.450000
255 255 255 0.450000
255 255 255 0.450000
255 255 255 0.450000
255 255 255 0.450000
255 255 255 0.450000
255 255 255 0.450000
255 255 255 0.450000
255 255 255 0.450000
255 255 255 0.450000
255 255 255 0.450000
255 255 255 0.450000
255 255 255 0.450000
255 255 255 0.450000
255 255 255 0.450000
255 255 255 0.450000
255 255 255 0.450000
255 255 255 0.450000
255 255 255 0.450000
255 255 255 0.450000
255 255 255 0.450000
255 255 255 0.450000
255 255 255 0.450000
255 255 255 0.450000
255 255 255 0.450000
255 255 255 0.450000
255 255 255 0.450000
255 255 255 0.450000
255 255 255 0.450000
255 255 255 0.450000
255 255 255 0.450000
255 255 255 0.450000
255 255 255 0.450000
255 255 255 0.450000
255 255 255 0.450000
255 255 255 0.450000
255 255 255 0.450000
255 255 255 0.450000
255 255 255 0.450000
255 255 255 0.450000
255 255 255 0.450000
255 255 255 0.450000
255 255 255 0.450000
255 255 255 0.450000
255 255 255 0.450000
255 255 255 0.450000
255 255 255 0.450000
255 255 255 0.450000
255 255 255 0.450000
255 255 255 0.450000
255 255 255 0.450000
255 255 255 0.450000
255 255 255 0.450000
255 255 255 0.450000
255 255 255 0.450000
255 255 255 0.450000
255 255 255 0.450000
255 255 255 0.450000
255 255 255 0.450000
255 255 255 0.450000
255 255 255 0.450000
255 255 255 0.450000
255 255 255 0.450000
255 255 255 0.450000
255 255 255 0.450000
255 255 255 0.450000
255 255 255 0.450000
255 255 255 0.450000
255 255 255 0.450000
255 255 255 0.450000
255 255 255 0.450000
255 255 255 0.450000
255 255 255 0.450000
255 255 255 0.450000
255 255 255 0.450000
255 255 255 0.450000
255 255 255 0.450000
255 255 255 0.450000
255 255 255 0.450000
255 255 255 0.450000
255 255 255 0.450000
255 255 255 0.450000
255 255 255 0.450000
255 255 255 0.450000
255 255 255 0.450000
255 255 255 0.450000
255 255 255 0.450000
255 255 255 0.450000
255 255 255 0.450000
255 255 255 0.450000
255 255 255 0.450000
255 255 255 0.450000
255 255 255 0.450000
255 255 255 0.450000
255 255 255 0.450000
255 255 255 0.450000
255 255 255 0.450000
255 255 255 0.450000
255 255 255 0.450000
255 255 255 0.450000
255 255 255 0.450000
255 255 255 0.450000
255 255 255 0.450000
255 255 255 0.450000
255 255 255 0.450000
255 255 255 0.450000
255 255 255 0.450000
255 255 255 0.450000
255 255 255 0.450000
255 255 255 0.450000
255 255 255 0.450000
255 255 255 0.450000
255 255 255 0.450000
255 255 255 0.450000
255 255 255 0.450000
255 255 255 0.450000
255 255 255 0.450000
255 255 255 0.450000
255 255 255 0.450000
255 255 255 0.450000
255 255 255 0.450000
255 255 255 0.450000
255 255 255 0.450000
255 255 255 0.450000
255 255 255 0.450000
255 255 255 0.450000
255 255 255 0.450000
255 255 255 0.450000
255 255 255 0.450000
255 255 255 0.450000
255 255 255 0.450000
255 255 255 0.450000
255 255 255 0.450000
255 255 255 0.450000
255 255 255 0.450000
255 255 255 0.450000
255 255 255 0.450000
255 255 255 0.450000
255 255 255 0.450000
255 255 255 0.450000
255 255 255 0.450000
255 255 255 0.450000
255 255 255 0.450000
255 255 255 0.450000
255 255 255 0.450000
255 255 255 0.450000
255 255 255 0.450000
255 255 255 0.450000
255 255 255 0.450000
255 255 255 0.450000
255 255 255 0.450000
255 255 255 0.450000
255 255 255 0.450000
255 255 255 0.450000
255 255 255 0.450000
255 255 255 0.450000
255 255 255 0.450000
255 255 255 0.450000
255 255 255 0.450000
255 255 255 0.450000
255 255 255 0.450000
255 255 255 0.450000
255 255 255 0.450000
255 255 255 0.450000
255 255 255 0.450000
255 255 255 0.450000
255 255 255 0.450000
255 255 255 0.450000
255 255 255 0.450000
255 255 255 0.450000
255 255 255 0.450000
255 255 255 0.450000
255 255 255 0.450000
255 255 255 0.450000
255 255 255 0.450000
255 255 255 0.450000
255 255 255 0.450000
255 255 255 0.450000
255 255 255 0.450000
255 255 255 0.450000
255 255 255 0.450000
255 255 255 0.450000
255 255 255 0.450000
255 255 255 0.450000
255 255 255 0.450000
255 255 255 0.450000
255 255 255 0.450000
255 255 255 0.450000
255 255 255 0.450000
255 255 255 0.450000
255 255 255 0.450000
255 255 255 0.450000
255 255 255 0.450000
255 255 255 0.450000
255 255 255 0.450000
255 255 255 0.450000
255 255 255 0.450000
255 255 255 0.450000
255 255 255 0.450000
255 255 255 0.450000
255 255 255 0.450000
255 255 255 0.450000
255 255 255 0.450000
255 255 255 0.450000
255 255 255 0.450000
255 255 255 0.450000
255 255 255 0.450000
255 255 255 0.450000
255 255 255 0.450000
255 255 255 0.450000
255 255 255 0.450000
255 255 255 0.450000
255 255 255 0.450000
255 255 255 0.450000
255 255 255 0.450000
255 255 255 0.450000
255 255 255 0.450000
255 255 255 0.450000
255 255 255 0.450000
255 255 255 0.450000
255 255 255 0.450000
255 255 255 0.450000
255 255 255 0.450000
255 255 255 0.450000
255 255 255 0.450000
255 255 255 0.450000
255 255 255 0.450000
255 255 255 0.450000
255 255 255 0.450000
255 255 255 0.450000
255 255 255 0.450000
255 255 255 0.450000
255 255 255 0.450000
255 255 255 0.450000
255 255 255 0.450000
255 255 255 0.450000
255 255 255 0.450000
255 255 255 0.450000
255 255 255 0.450000
255 255 255 0.450000
255 255 255 0.450000
255 255 255 0.450000
255 255 255 0.450000
255 255 255 0.450000
255 255 255 0.450000
255 255 255 0.450000
255 255 255 0.450000
255 255 255 0.450000
255 255 255 0.450000
255 255 255 0.450000
255 255 255 0.450000
255 255 255 0.450000
255 255 255 0.450000
255 255 255 0.450000
255 255 255 0.450000
255 255 255 0.450000
255 255 255 0.450000
255 255 255 0.450000
255 255 255 0.450000
255 255 255 0.450000
255 255 255 0.450000
255 255 255 0.450000
255 255 255 0.450000
255 255 255 0.450000
255 255 255 0.450000
255 255 255 0.450000
255 255 255 0.450000
255 255 255 0.450000
255 255 255 0.450000
255 255 255 0.450000
255 255 255 0.450000
255 255 255 0.450000
255 255 255 0.450000
255 255 255 0.450000
255 255 255 0.450000
255 255 255 0.450000
255 255 255 0.450000
255 255 255 0.450000
255 255 255 0.450000
255 255 255 0.450000
255 255 255 0.450000
255 255 255 0.450000
255 255 255 0.450000
255 255 255 0.450000
255 255 255 0.450000
255 255 255 0.450000
255 255 255 0.450000
255 255 255 0.450000
255 255 255 0.450000
255 255 255 0.450000
255 255 255 0.450000
255 255 255 0.450000
255 255 255 0.450000
255 255 255 0.450000
255 255 255 0.450000
255 255 255 0.450000
255 255 255 0.450000
255 255 255 0.450000
255 255 255 0.450000
255 255 255 0.450000
255 255 255 0.450000
255 255 255 0.450000
255 255 255 0.450000
255 255 255 0.450000
255 255 255 0.450000
255 255 255 0.450000
255 255 255 0.450000
255 255 255 0.450000
255 255 255 0.450000
255 255 255 0.450000
255 255 255 0.450000
255 255 255 0.450000
255 255 255 0.450000
255 255 255 0.450000
255 255 255 0.450000
255 255 255 0.450000
255 255 255 0.450000
255 255 255 0.450000
255 255 255 0.450000
255 255 255 0.450000
255 255 255 0.450000
255 255 255 0.450000
255 255 255 0.450000
255 255 255 0.450000
255 255 255 0.450000
255 255 255 0.450000
255 255 255 0.450000
255 255 255 0.450000
255 255 255 0.450000
255 255 255 0.450000
255 255 255 0.450000
255 255 255 0.450000
255 255 255 0.450000
255 255 255 0.450000
255 255 255 0.450000
255 255 255 0.450000
255 255 255 0.450000
255 255 255 0.450000
255 255 255 0.450000
255 255 255 0.450000
255 255 255 0.450000
255 255 255 0.450000
255 255 255 0.450000
255 255 255 0.450000
255 255 255 0.450000
255 255 255 0.450000
255 255 255 0.450000
255 255 255 0.450000
255 255 255 0.450000
255 255 255 0.450000
255 255 255 0.450000
255 255 255 0.450000
255 255 255 0.450000
255 255 255 0.450000
255 255 255 0.450000
255 255 255 0.450000
255 255 255 0.450000
255 255 255 0.450000
255 255 255 0.450000
255 255 255 0.450000
255 255 255 0.450000
255 255 255 0.450000
255 255 255 0.450000
255 255 255 0.450000
255 255 255 0.450000
255 255 255 0.450000
255 255 255 0.450000
255 255 255 0.450000
255 255 255 0.450000
255 255 255 0.450000
255 255 255 0.450000
255 255 255 0.450000
255 255 255 0.450000
255 255 255 0.450000
255 255 255 0.450000
255 255 255 0.450000
255 255 255 0.450000
255 255 255 0.450000
255 255 255 0.450000
255 255 255 0.450000
255 255 255 0.450000
255 255 255 0.450000
255 255 255 0.450000
255 255 255 0.450000
255 255 255 0.450000
255 255 255 0.450000
255 255 255 0.450000
255 255 255 0.450000
255 255 255 0.450000
255 255 255 0.450000
255 255 255 0.450000
255 255 255 0.450000
255 255 255 0.450000
255 255 255 0.450000
255 255 255 0.450000
255 255 255 0.450000
255 255 255 0.450000
255 255 255 0.450000
255 255 255 0.450000
255 255 255 0.450000
255 255 255 0.450000
255 255 255 0.450000
255 255 255 0.450000
255 255 255 0.450000
255 255 255 0.450000
255 255 255 0.450000
255 255 255 0.450000
255 255 255 0.450000
255 255 255 0.450000
255 255 255 0.450000
255 255 255 0.450000
255 255 255 0.450000
255 255 255 0.450000
255 255 255 0.450000
255 255 255 0.450000
255 255 255 0.450000
255 255 255 0.450000
255 255 255 0.450000
255 255 255 0.450000
255 255 255 0.450000
255 255 255 0.450000
255 255 255 0.450000
255 255 255 0.450000
255 255 255 0.450000
255 255 255 0.450000
255 255 255 0.450000
255 255 255 0.450000
255 255 255 0.450000
255 255 255 0.450000
255 255 255 0.450000
255 255 255 0.450000
255 255 255 0.450000
255 255 255 0.450000
255 255 255 0.450000
255 255 255 0.450000
255 255 255 0.450000
255 255 255 0.450000
255 255 255 0.450000
255 255 255 0.450000
255 255 255 0.450000
255 255 255 0.450000
255 255 255 0.450000
255 255 255 0.450000
255 255 255 0.450000
255 255 255 0.450000
255 255 255 0.450000
255 255 255 0.450000
255 255 255 0.450000
255 255 255 0.450000
255 255 255 0.450000
255 255 255 0.450000
255 255 255 0.450000
255 255 255 0.450000
255 255 255 0.450000
255 255 255 0.450000
255 255 255 0.450000
255 255 255 0.450000
255 255 255 0.450000
255 255 255 0.450000
255 255 255 0.450000
255 255 255 0.450000
255 255 255 0.450000
255 255 255 0.450000
255 255 255 0.450000
255 255 255 0.450000
255 255 255 0.450000
255 255 255 0.450000
255 255 255 0.450000
255 255 255 0.450000
255 255 255 0.450000
255 255 255 0.450000
255 255 255 0.450000
255 255 255 0.450000
255 255 255 0.450000
255 255 255 0.450000
255 255 255 0.450000
255 255 255 0.450000
255 255 255 0.450000
255 255 255 0.450000
255 255 255 0.450000
255 255 255 0.450000
255 255 255 0.450000
255 255 255 0.450000
255 255 255 0.450000
255 255 255 0.450000
255 255 255 0.450000
255 255 255 0.450000
255 255 255 0.450000
255 255 255 0.450000
255 255 255 0.450000
255 255 255 0.450000
255 255 255 0.450000
255 255 255 0.450000
255 255 255 0.450000
255 255 255 0.450000
255 255 255 0.450000
255 255 255 0.450000
255 255 255 0.450000
255 255 255 0.450000
255 255 255 0.450000
255 255 255 0.450000
255 255 255 0.450000
255 255 255 0.450000
255 255 255 0.450000
255 255 255 0.450000
255 255 255 0.450000
255 255 255 0.450000
255 255 255 0.450000
255 255 255 0.450000
255 255 255 0.450000
255 255 255 0.450000
255 255 255 0.450000
255 255 255 0.450000
255 255 255 0.450000
255 255 255 0.450000
255 255 255 0.450000
255 255 255 0.450000
255 255 255 0.450000
255 255 255 0.450000
255 255 255 0.450000
255 255 255 0.450000
255 255 255 0.450000
255 255 255 0.450000
255 255 255 0.450000
255 255 255 0.450000
255 255 255 0.450000
255 255 255 0.450000
255 255 255 0.450000
255 255 255 0.450000
255 255 255 0.450000
255 255 255 0.450000
255 255 255 0.450000
255 255 255 0.450000
255 255 255 0.450000
255 255 255 0.450000
255 255 255 0.450000
255 255 255 0.450000
255 255 255 0.450000
255 255 255 0.450000
255 255 255 0.450000
255 255 255 0.450000
255 255 255 0.450000
255 255 255 0.450000
255 255 255 0.450000
255 255 255 0.450000
255 255 255 0.450000
255 255 255 0.450000
255 255 255 0.450000
255 255 255 0.450000
255 255 255 0.450000
255 255 255 0.450000
255 255 255 0.450000
255 255 255 0.450000
255 255 255 0.450000
255 255 255 0.450000
255 255 255 0.450000
255 255 255 0.450000
255 255 255 0.450000
255 255 255 0.450000
255 255 255 0.450000
255 255 255 0.450000
255 255 255 0.450000
255 255 255 0.450000
255 255 255 0.450000
255 255 255 0.450000
255 255 255 0.450000
255 255 255 0.450000
255 255 255 0.450000
255 255 255 0.450000
255 255 255 0.450000
255 255 255 0.450000
255 255 255 0.450000
255 255 255 0.450000
255 255 255 0.450000
255 255 255 0.450000
255 255 255 0.450000
255 255 255 0.450000
255 255 255 0.450000
255 255 255 0.450000
255 255 255 0.450000
255 255 255 0.450000
255 255 255 0.450000
255 255 255 0.450000
255 255 255 0.450000
255 255 255 0.450000
255 255 255 0.450000
255 255 255 0.450000
255 255 255 0.450000
255 255 255 0.450000
255 255 255 0.450000
255 255 255 0.450000
255 255 255 0.450000
255 255 255 0.450000
255 255 255 0.450000
255 255 255 0.450000
255 255 255 0.450000
255 255 255 0.450000
255 255 255 0.450000
255 255 255 0.450000
255 255 255 0.450000
255 255 255 0.450000
255 255 255 0.450000
255 255 255 0.450000
255 255 255 0.450000
255 255 255 0.450000
255 255 255 0.450000
255 255 255 0.450000
255 255 255 0.450000
255 255 255 0.450000
255 255 255 0.450000
255 255 255 0.450000
255 255 255 0.450000
255 255 255 0.450000
255 255 255 0.450000
255 255 255 0.450000
255 255 255 0.450000
255 255 255 0.450000
255 255 255 0.450000
255 255 255 0.450000
255 255 255 0.450000
255 255 255 0.450000
255 255 255 0.450000
255 255 255 0.450000
255 255 255 0.450000
255 255 255 0.450000
255 255 255 0.450000
255 255 255 0.450000
255 255 255 0.450000
255 255 255 0.450000
255 255 255 0.450000
255 255 255 0.450000
255 255 255 0.450000
255 255 255 0.450000
255 255 255 0.450000
255 255 255 0.450000
255 255 255 0.450000
255 255 255 0.450000
255 255 255 0.450000
255 255 255 0.450000
255 255 255 0.450000
255 255 255 0.450000
255 255 255 0.450000
255 255 255 0.450000
255 255 255 0.450000
255 255 255 0.450000
255 255 255 0.450000
255 255 255 0.450000
255 255 255 0.450000
255 255 255 0.450000
255 255 255 0.450000
255 255 255 0.450000
255 255 255 0.450000
255 255 255 0.450000
255 255 255 0.450000
255 255 255 0.450000
255 255 255 0.450000
255 255 255 0.450000
255 255 255 0.450000
255 255 255 0.450000
255 255 255 0.450000
255 255 255 0.450000
255 255 255 0.450000
255 255 255 0.450000
255 255 255 0.450000
255 255 255 0.450000
255 255 255 0.450000
255 255 255 0.450000
255 255 255 0.450000
255 255 255 0.450000
255 255 255 0.450000
255 255 255 0.450000
255 255 255 0.450000
255 255 255 0.450000
255 255 255 0.450000
255 255 255 0.450000
255 255 255 0.450000
255 255 255 0.450000
255 255 255 0.450000
255 255 255 0.450000
255 255 255 0.450000
255 255 255 0.450000
255 255 255 0.450000
255 255 255 0.450000
255 255 255 0.450000
255 255 255 0.450000
255 255 255 0.450000
255 255 255 0.450000
255 255 255 0.450000
255 255 255 0.450000
255 255 255 0.450000
255 255 255 0.450000
255 255 255 0.450000
255 255 255 0.450000
255 255 255 0.450000
255 255 255 0.450000
255 255 255 0.450000
255 255 255 0.450000
255 255 255 0.450000
255 255 255 0.450000
255 255 255 0.450000
255 255 255 0.450000
255 255 255 0.450000
255 255 255 0.450000
255 255 255 0.450000
255 255 255 0.450000
255 255 255 0.450000
255 255 255 0.450000
255 255 255 0.450000
255 255 255 0.450000
255 255 255 0.450000
255 255 255 0.450000
255 255 255 0.450000
255 255 255 0.450000
255 255 255 0.450000
255 255 255 0.450000
255 255 255 0.450000
255 255 255 0.450000
255 255 255 0.450000
255 255 255 0.450000
255 255 255 0.450000
255 255 255 0.450000
255 255 255 0.450000
255 255 255 0.450000
255 255 255 0.450000
255 255 255 0.450000
255 255 255 0.450000
255 255 255 0.450000
255 255 255 0.450000
255 255 255 0.450000
255 255 255 0.450000
255 255 255 0.450000
255 255 255 0.450000
255 255 255 0.450000
255 255 255 0.450000
255 255 255 0.450000
255 255 255 0.450000
255 255 255 0.450000
255 255 255 0.450000
255 255 255 0.450000
255 255 255 0.450000
255 255 255 0.450000
255 255 255 0.450000
255 255 255 0.450000
255 255 255 0.450000
255 255 255 0.450000
255 255 255 0.450000
255 255 255 0.450000
255 255 255 0.450000
255 255 255 0.450000
255 255 255 0.450000
255 255 255 0.450000
255 255 255 0.450000
255 255 255 0.450000
255 255 255 0.450000
255 255 255 0.450000
255 255 255 0.450000
255 255 255 0.450000
255 255 255 0.450000
255 255 255 0.450000
255 255 255 0.450000
255 255 255 0.450000
255 255 255 0.450000
255 255 255 0.450000
255 255 255 0.450000
255 255 255 0.450000
255 255 255 0.450000
255 255 255 0.450000
255 255 255 0.450000
255 255 255 0.450000
255 255 255 0.450000
255 255 255 0.450000
255 255 255 0.450000
255 255 255 0.450000
255 255 255 0.450000
255 255 255 0.450000
255 255 255 0.450000
255 255 255 0.450000
255 255 255 0.450000
255 255 255 0.450000
255 255 255 0.450000
255 255 255 0.450000
255 255 255 0.450000
255 255 255 0.450000
255 255 255 0.450000
255 255 255 0.450000
255 255 255 0.450000
255 255 255 0.450000
255 255 255 0.450000
255 255 255 0.450000
255 255 255 0.450000
255 255 255 0.450000
255 255 255 0.450000
255 255 255 0.450000
255 255 255 0.450000
255 255 255 0.450000
255 255 255 0.450000
255 255 255 0.450000
255 255 255 0.450000
255 255 255 0.450000
255 255 255 0.450000
255 255 255 0.450000
255 255 255 0.450000
255 255 255 0.450000
255 255 255 0.450000
255 255 255 0.450000
255 255 255 0.450000
255 255 255 0.450000
255 255 255 0.450000
255 255 255 0.450000
255 255 255 0.450000
255 255 255 0.450000
255 255 255 0.450000
255 255 255 0.450000
255 255 255 0.450000
255 255 255 0.450000
255 255 255 0.450000
255 255 255 0.450000
255 255 255 0.450000
255 255 255 0.450000
255 255 255 0.450000
255 255 255 0.450000
255 255 255 0.450000
255 255 255 0.450000
255 255 255 0.450000
255 255 255 0.450000
255 255 255 0.450000
255 255 255 0.450000
255 255 255 0.450000
255 255 255 0.450000
255 255 255 0.450000
255 255 255 0.450000
255 255 255 0.450000
255 255 255 0.450000
255 255 255 0.450000
255 255 255 0.450000
255 255 255 0.450000
255 255 255 0.450000
255 255 255 0.450000
255 255 255 0.450000
255 255 255 0.450000
255 255 255 0.450000
255 255 255 0.450000
255 255 255 0.450000
255 255 255 0.450000
255 255 255 0.450000
255 255 255 0.450000
255 255 255 0.450000
255 255 255 0.450000
255 255 255 0.450000
255 255 255 0.450000
255 255 255 0.450000
255 255 255 0.450000
255 255 255 0.450000
255 255 255 0.450000
255 255 255 0.450000
255 255 255 0.450000
255 255 255 0.450000
255 255 255 0.450000
255 255 255 0.450000
255 255 255 0.450000
255 255 255 0.450000
255 255 255 0.450000
255 255 255 0.450000
255 255 255 0.450000
255 255 255 0.450000
255 255 255 0.450000
255 255 255 0.450000
255 255 255 0.450000
255 255 255 0.450000
255 255 255 0.450000
255 255 255 0.450000
255 255 255 0.450000
255 255 255 0.450000
255 255 255 0.450000
255 255 255 0.450000
255 255 255 0.450000
255 255 255 0.450000
255 255 255 0.450000
255 255 255 0.450000
255 255 255 0.450000
255 255 255 0.450000
255 255 255 0.450000
255 255 255 0.450000
255 255 255 0.450000
255 255 255 0.450000
255 255 255 0.450000
255 255 255 0.450000
255 255 255 0.450000
255 255 255 0.450000
255 255 255 0.450000
255 255 255 0.450000
255 255 255 0.450000
255 255 255 0.450000
255 255 255 0.450000
255 255 255 0.450000
255 255 255 0.450000
255 255 255 0.450000
255 255 255 0.450000
255 255 255 0.450000
255 255 255 0.450000
255 255 255 0.450000
255 255 255 0.450000
255 255 255 0.450000
255 255 255 0.450000
255 255 255 0.450000
255 255 255 0.450000
255 255 255 0.450000
255 255 255 0.450000
255 255 255 0.450000
255 255 255 0.450000
255 255 255 0.450000
255 255 255 0.450000
255 255 255 0.450000
255 255 255 0.450000
255 255 255 0.450000
255 255 255 0.450000
255 255 255 0.450000
255 255 255 0.450000
255 255 255 0.450000
255 255 255 0.450000
255 255 255 0.450000
255 255 255 0.450000
255 255 255 0.450000
255 255 255 0.450000
255 255 255 0.450000
255 255 255 0.450000
255 255 255 0.450000
255 255 255 0.450000
255 255 255 0.450000
255 255 255 0.450000
255 255 255 0.450000
255 255 255 0.450000
255 255 255 0.450000
255 255 255 0.450000
255 255 255 0.450000
255 255 255 0.450000
255 255 255 0.450000
255 255 255 0.450000
255 255 255 0.450000
255 255 255 0.450000
255 255 255 0.450000
255 255 255 0.450000
255 255 255 0.450000
255 255 255 0.450000
255 255 255 0.450000
255 255 255 0.450000
255 255 255 0.450000
255 255 255 0.450000
255 255 255 0.450000
255 255 255 0.450000
255 255 255 0.450000
255 255 255 0.450000
255 255 255 0.450000
255 255 255 0.450000
255 255 255 0.450000
255 255 255 0.450000
255 255 255 0.450000
255 255 255 0.450000
255 255 255 0.450000
255 255 255 0.450000
255 255 255 0.450000
255 255 255 0.450000
255 255 255 0.450000
255 255 255 0.450000
255 255 255 0.450000
255 255 255 0.450000
255 255 255 0.450000
255 255 255 0.450000
255 255 255 0.450000
255 255 255 0.450000
255 255 255 0.450000
255 255 255 0.450000
255 255 255 0.450000
255 255 255 0.450000
255 255 255 0.450000
255 255 255 0.450000
255 255 255 0.450000
255 255 255 0.450000
255 255 255 0.450000
255 255 255 0.450000
255 255 255 0.450000
255 255 255 0.450000
255 255 255 0.450000
255 255 255 0.450000
255 255 255 0.450000
255 255 255 0.450000
255 255 255 0.450000
255 255 255 0.450000
255 255 255 0.450000
255 255 255 0.450000
255 255 255 0.450000
255 255 255 0.450000
255 255 255 0.450000
255 255 255 0.450000
255 255 255 0.450000
255 255 255 0.450000
255 255 255 0.450000
255 255 255 0.450000
255 255 255 0.450000
255 255 255 0.450000
255 255 255 0.450000
255 255 255 0.450000
255 255 255 0.450000
255 255 255 0.450000
255 255 255 0.450000
255 255 255 0.450000
255 255 255 0.450000
255 255 255 0.450000
255 255 255 0.450000
255 255 255 0.450000
255 255 255 0.450000
255 255 255 0.450000
255 255 255 0.450000
255 255 255 0.450000
255 255 255 0.450000
255 255 255 0.450000
255 255 255 0.450000
255 255 255 0.450000
255 255 255 0.450000
255 255 255 0.450000
255 255 255 0.450000
255 255 255 0.450000
255 255 255 0.450000
255 255 255 0.450000
255 255 255 0.450000
255 255 255 0.450000
255 255 255 0.450000
255 255 255 0.450000
255 255 255 0.450000
255 255 255 0.450000
255 255 255 0.450000
255 255 255 0.450000
255 255 255 0.450000
255 255 255 0.450000
255 255 255 0.450000
255 255 255 0.450000
255 255 255 0.450000
255 255 255 0.450000
255 255 255 0.450000
255 255 255 0.450000
255 255 255 0.450000
255 255 255 0.450000
255 255 255 0.450000
255 255 255 0.450000
255 255 255 0.450000
255 255 255 0.450000
255 255 255 0.450000
255 255 255 0.450000
255 255 255 0.450000
255 255 255 0.450000
255 255 255 0.450000
255 255 255 0.450000
255 255 255 0.450000
255 255 255 0.450000
255 255 255 0.450000
255 255 255 0.450000
255 255 255 0.450000
255 255 255 0.450000
255 255 255 0.450000
255 255 255 0.450000
255 255 255 0.450000
255 255 255 0.450000
255 255 255 0.450000
255 255 255 0.450000
255 255 255 0.450000
255 255 255 0.450000
255 255 255 0.450000
255 255 255 0.450000
255 255 255 0.450000
255 255 255 0.450000
255 255 255 0.450000
255 255 255 0.450000
255 255 255 0.450000
255 255 255 0.450000
255 255 255 0.450000
255 255 255 0.450000
255 255 255 0.450000
255 255 255 0.450000
255 255 255 0.450000
255 255 255 0.450000
255 255 255 0.450000
255 255 255 0.450000
255 255 255 0.450000
255 255 255 0.450000
255 255 255 0.450000
255 255 255 0.450000
255 255 255 0.450000
255 255 255 0.450000
255 255 255 0.450000
255 255 255 0.450000
255 255 255 0.450000
255 255 255 0.450000
255 255 255 0.450000
255 255 255 0.450000
255 255 255 0.450000
255 255 255 0.450000
255 255 255 0.450000
255 255 255 0.450000
255 255 255 0.450000
255 255 255 0.450000
255 255 255 0.450000
255 255 255 0.450000
255 255 255 0.450000
255 255 255 0.450000
255 255 255 0.450000
255 255 255 0.450000
255 255 255 0.450000
255 255 255 0.450000
255 255 255 0.450000
255 255 255 0.450000
255 255 255 0.450000
255 255 255 0.450000
255 255 255 0.450000
255 255 255 0.450000
255 255 255 0.450000
255 255 255 0.450000
255 255 255 0.450000
255 255 255 0.450000
255 255 255 0.450000
255 255 255 0.450000
255 255 255 0.450000
255 255 255 0.450000
255 255 255 0.450000
255 255 255 0.450000
255 255 255 0.450000
255 255 255 0.450000
255 255 255 0.450000
255 255 255 0.450000
255 255 255 0.450000
255 255 255 0.450000
255 255 255 0.450000
255 255 255 0.450000
255 255 255 0.450000
255 255 255 0.450000
255 255 255 0.450000
255 255 255 0.450000
255 255 255 0.450000
255 255 255 0.450000
255 255 255 0.450000
255 255 255 0.450000
255 255 255 0.450000
255 255 255 0.450000
255 255 255 0.450000
255 255 255 0.450000
255 255 255 0.450000
255 255 255 0.450000
255 255 255 0.450000
255 255 255 0.450000
255 255 255 0.450000
255 255 255 0.450000
255 255 255 0.450000
255 255 255 0.450000
255 255 255 0.450000
255 255 255 0.450000
255 255 255 0.450000
255 255 255 0.450000
255 255 255 0.450000
255 255 255 0.450000
255 255 255 0.450000
255 255 255 0.450000
255 255 255 0.450000
255 255 255 0.450000
255 255 255 0.450000
255 255 255 0.450000
255 255 255 0.450000
255 255 255 0.450000
255 255 255 0.450000
255 255 255 0.450000
255 255 255 0.450000
255 255 255 0.450000
255 255 255 0.450000
255 255 255 0.450000
255 255 255 0.450000
255 255 255 0.450000
255 255 255 0.450000
255 255 255 0.450000
255 255 255 0.450000
255 255 255 0.450000
255 255 255 0.450000
255 255 255 0.450000
255 255 255 0.450000
255 255 255 0.450000
255 255 255 0.450000
255 255 255 0.450000
255 255 255 0.450000
255 255 255 0.450000
255 255 255 0.450000
255 255 255 0.450000
255 255 255 0.450000
255 255 255 0.450000
255 255 255 0.450000
255 255 255 0.450000
255 255 255 0.450000
255 255 255 0.450000
255 255 255 0.450000
255 255 255 0.450000
255 255 255 0.450000
255 255 255 0.450000
255 255 255 0.450000
255 255 255 0.450000
255 255 255 0.450000
255 255 255 0.450000
255 255 255 0.450000
255 255 255 0.450000
255 255 255 0.450000
255 255 255 0.450000
255 255 255 0.450000
255 255 255 0.450000
255 255 255 0.450000
255 255 255 0.450000
255 255 255 0.450000
255 255 255 0.450000
255 255 255 0.450000
255 255 255 0.450000
255 255 255 0.450000
255 255 255 0.450000
255 255 255 0.450000
255 255 255 0.450000
255 255 255 0.450000
255 255 255 0.450000
255 255 255 0.450000
255 255 255 0.450000
255 255 255 0.450000
255 255 255 0.450000
255 255 255 0.450000
255 255 255 0.450000
255 255 255 0.450000
255 255 255 0.450000
255 255 255 0.450000
255 255 255 0.450000
255 255 255 0.450000
255 255 255 0.450000
255 255 255 0.450000
255 255 255 0.450000
255 255 255 0.450000
255 255 255 0.450000
255 255 255 0.450000
255 255 255 0.450000
255 255 255 0.450000
255 255 255 0.450000
255 255 255 0.450000
255 255 255 0.450000
255 255 255 0.450000
255 255 255 0.450000
255 255 255 0.450000
255 255 255 0.450000
255 255 255 0.450000
255 255 255 0.450000
255 255 255 0.450000
255 255 255 0.450000
255 255 255 0.450000
255 255 255 0.450000
255 255 255 0.450000
255 255 255 0.450000
255 255 255 0.450000
255 255 255 0.450000
255 255 255 0.450000
255 255 255 0.450000
255 255 255 0.450000
255 255 255 0.450000
255 255 255 0.450000
255 255 255 0.450000
255 255 255 0.450000
255 255 255 0.450000
255 255 255 0.450000
255 255 255 0.450000
255 255 255 0.450000
255 255 255 0.450000
255 255 255 0.450000
255 255 255 0.450000
255 255 255 0.450000
255 255 255 0.450000
255 255 255 0.450000
255 255 255 0.450000
255 255 255 0.450000
255 255 255 0.450000
255 255 255 0.450000
255 255 255 0.450000
255 255 255 0.450000
255 255 255 0.450000
255 255 255 0.450000
255 255 255 0.450000
255 255 255 0.450000
255 255 255 0.450000
255 255 255 0.450000
255 255 255 0.450000
255 255 255 0.450000
255 255 255 0.450000
255 255 255 0.450000
255 255 255 0.450000
255 255 255 0.450000
255 255 255 0.450000
255 255 255 0.450000
255 255 255 0.450000
255 255 255 0.450000
255 255 255 0.450000
255 255 255 0.450000
255 255 255 0.450000
255 255 255 0.450000
255 255 255 0.450000
255 255 255 0.450000
255 255 255 0.450000
255 255 255 0.450000
255 255 255 0.450000
255 255 255 0.450000
255 255 255 0.450000
255 255 255 0.450000
255 255 255 0.450000
255 255 255 0.450000
255 255 255 0.450000
255 255 255 0.450000
255 255 255 0.450000
255 255 255 0.450000
255 255 255 0.450000
255 255 255 0.450000
255 255 255 0.450000
255 255 255 0.450000
255 255 255 0.450000
255 255 255 0.450000
255 255 255 0.450000
255 255 255 0.450000
255 255 255 0.450000
255 255 255 0.450000
255 255 255 0.450000
255 255 255 0.450000
255 255 255 0.450000
255 255 255 0.450000
255 255 255 0.450000
255 255 255 0.450000
255 255 255 0.450000
255 255 255 0.450000
255 255 255 0.450000
255 255 255 0.450000
255 255 255 0.450000
255 255 255 0.450000
255 255 255 0.450000
255 255 255 0.450000
255 255 255 0.450000
255 255 255 0.450000
255 255 255 0.450000
255 255 255 0.450000
255 255 255 0.450000
255 255 255 0.450000
255 255 255 0.450000
255 255 255 0.450000
255 255 255 0.450000
255 255 255 0.450000
255 255 255 0.450000
255 255 255 0.450000
255 255 255 0.450000
255 255 255 0.450000
255 255 255 0.450000
255 255 255 0.450000
255 255 255 0.450000
255 255 255 0.450000
255 255 255 0.450000
255 255 255 0.450000
255 255 255 0.450000
255 255 255 0.450000
255 255 255 0.450000
255 255 255 0.450000
255 255 255 0.450000
255 255 255 0.450000
255 255 255 0.450000
255 255 255 0.450000
255 255 255 0.450000
255 255 255 0.450000
255 255 255 0.450000
255 255 255 0.450000
255 255 255 0.450000
255 255 255 0.450000
255 255 255 0.450000
255 255 255 0.450000
255 255 255 0.450000
255 255 255 0.450000
255 255 255 0.450000
255 255 255 0.450000
255 255 255 0.450000
255 255 255 0.450000
255 255 255 0.450000
255 255 255 0.450000
255 255 255 0.450000
255 255 255 0.450000
255 255 255 0.450000
255 255 255 0.450000
255 255 255 0.450000
255 255 255 0.450000
255 255 255 0.450000
255 255 255 0.450000
255 255 255 0.450000
255 255 255 0.450000
255 255 255 0.450000
255 255 255 0.450000
255 255 255 0.450000
255 255 255 0.450000
255 255 255 0.450000
255 255 255 0.450000
255 255 255 0.450000
255 255 255 0.450000
255 255 255 0.450000
255 255 255 0.450000
255 255 255 0.450000
255 255 255 0.450000
255 255 255 0.450000
255 255 255 0.450000
255 255 255 0.450000
255 255 255 0.450000
255 255 255 0.450000
255 255 255 0.450000
255 255 255 0.450000
255 255 255 0.450000
255 255 255 0.450000
255 255 255 0.450000
255 255 255 0.450000
255 255 255 0.450000
255 255 255 0.450000
255 255 255 0.450000
255 255 255 0.450000
255 255 255 0.450000
255 255 255 0.450000
255 255 255 0.450000
255 255 255 0.450000
255 255 255 0.450000
255 255 255 0.450000
255 255 255 0.450000
255 255 255 0.450000
255 255 255 0.450000
255 255 255 0.450000
255 255 255 0.450000
255 255 255 0.450000
255 255 255 0.450000
255 255 255 0.450000
255 255 255 0.450000
255 255 255 0.450000
255 255 255 0.450000
255 255 255 0.450000
255 255 255 0.450000
255 255 255 0.450000
255 255 255 0.450000
255 255 255 0.450000
255 255 255 0.450000
255 255 255 0.450000
255 255 255 0.450000
255 255 255 0.450000
255 255 255 0.450000
255 255 255 0.450000
255 255 255 0.450000
255 255 255 0.450000
255 255 255 0.450000
255 255 255 0.450000
255 255 255 0.450000
255 255 255 0.450000
255 255 255 0.450000
255 255 255 0.450000
255 255 255 0.450000
255 255 255 0.450000
255 255 255 0.450000
255 255 255 0.450000
255 255 255 0.450000
255 255 255 0.450000
255 255 255 0.450000
255 255 255 0.450000
255 255 255 0.450000
255 255 255 0.450000
255 255 255 0.450000
255 255 255 0.450000
255 255 255 0.450000
255 255 255 0.450000
255 255 255 0.450000
255 255 255 0.450000
255 255 255 0.450000
255 255 255 0.450000
255 255 255 0.450000
255 255 255 0.450000
255 255 255 0.450000
255 255 255 0.450000
255 255 255 0.450000
255 255 255 0.450000
255 255 255 0.450000
255 255 255 0.450000
255 255 255 0.450000
255 255 255 0.450000
255 255 255 0.450000
255 255 255 0.450000
255 255 255 0.450000
255 255 255 0.450000
255 255 255 0.450000
255 255 255 0.450000
255 255 255 0.450000
255 255 255 0.450000
255 255 255 0.450000
255 255 255 0.450000
255 255 255 0.450000
255 255 255 0.450000
255 255 255 0.450000
255 255 255 0.450000
255 255 255 0.450000
255 255 255 0.450000
255 255 255 0.450000
255 255 255 0.450000
255 255 255 0.450000
255 255 255 0.450000
255 255 255 0.450000
255 255 255 0.450000
255 255 255 0.450000
255 255 255 0.450000
255 255 255 0.450000
255 255 255 0.450000
255 255 255 0.450000
255 255 255 0.450000
255 255 255 0.450000
255 255 255 0.450000
255 255 255 0.450000
255 255 255 0.450000
255 255 255 0.450000
255 255 255 0.450000
255 255 255 0.450000
255 255 255 0.450000
255 255 255 0.450000
255 255 255 0.450000
255 255 255 0.450000
255 255 255 0.450000
255 255 255 0.450000
255 255 255 0.450000
255 255 255 0.450000
255 255 255 0.450000
255 255 255 0.450000
255 255 255 0.450000
255 255 255 0.450000
255 255 255 0.450000
255 255 255 0.450000
255 255 255 0.450000
255 255 255 0.450000
255 255 255 0.450000
255 255 255 0.450000
255 255 255 0.450000
255 255 255 0.450000
255 255 255 0.450000
255 255 255 0.450000
255 255 255 0.450000
255 255 255 0.450000
255 255 255 0.450000
255 255 255 0.450000
255 255 255 0.450000
255 255 255 0.450000
255 255 255 0.450000
255 255 255 0.450000
255 255 255 0.450000
255 255 255 0.450000
255 255 255 0.450000
255 255 255 0.450000
255 255 255 0.450000
255 255 255 0.450000
255 255 255 0.450000
255 255 255 0.450000
255 255 255 0.450000
255 255 255 0.450000
255 255 255 0.450000
255 255 255 0.450000
255 255 255 0.450000
255 255 255 0.450000
255 255 255 0.450000
255 255 255 0.450000
255 255 255 0.450000
255 255 255 0.450000
255 255 255 0.450000
255 255 255 0.450000
255 255 255 0.450000
255 255 255 0.450000
255 255 255 0.450000
255 255 255 0.450000
255 255 255 0.450000
255 255 255 0.450000
255 255 255 0.450000
255 255 255 0.450000
255 255 255 0.450000
255 255 255 0.450000
255 255 255 0.450000
255 255 255 0.450000
255 255 255 0.450000
255 255 255 0.450000
255 255 255 0.450000
255 255 255 0.450000
255 255 255 0.450000
255 255 255 0.450000
255 255 255 0.450000
255 255 255 0.450000
255 255 255 0.450000
255 255 255 0.450000
255 255 255 0.450000
255 255 255 0.450000
255 255 255 0.450000
255 255 255 0.450000
255 255 255 0.450000
255 255 255 0.450000
255 255 255 0.450000
255 255 255 0.450000
255 255 255 0.450000
255 255 255 0.450000
255 255 255 0.450000
255 255 255 0.450000
255 255 255 0.450000
255 255 255 0.450000
255 255 255 0.450000
255 255 255 0.450000
255 255 255 0.450000
255 255 255 0.450000
255 255 255 0.450000
255 255 255 0.450000
255 255 255 0.450000
255 255 255 0.450000
255 255 255 0.450000
255 255 255 0.450000
255 255 255 0.450000
255 255 255 0.450000
255 255 255 0.450000
255 255 255 0.450000
255 255 255 0.450000
255 255 255 0.450000
255 255 255 0.450000
255 255 255 0.450000
255 255 255 0.450000
255 255 255 0.450000
255 255 255 0.450000
255 255 255 0.450000
255 255 255 0.450000
255 255 255 0.450000
255 255 255 0.450000
255 255 255 0.450000
255 255 255 0.450000
255 255 255 0.450000
255 255 255 0.450000
255 255 255 0.450000
255 255 255 0.450000
255 255 255 0.450000
255 255 255 0.450000
255 255 255 0.450000
255 255 255 0.450000
255 255 255 0.450000
255 255 255 0.450000
255 255 255 0.450000
255 255 255 0.450000
255 255 255 0.450000
255 255 255 0.450000
255 255 255 0.450000
255 255 255 0.450000
255 255 255 0.450000
255 255 255 0.450000
255 255 255 0.450000
255 255 255 0.450000
255 255 255 0.450000
255 255 255 0.450000
255 255 255 0.450000
255 255 255 0.450000
255 255 255 0.450000
255 255 255 0.450000
255 255 255 0.450000
255 255 255 0.450000
255 255 255 0.450000
255 255 255 0.450000
255 255 255 0.450000
255 255 255 0.450000
255 255 255 0.450000
255 255 255 0.450000
255 255 255 0.450000
255 255 255 0.450000
255 255 255 0.450000
255 255 255 0.450000
255 255 255 0.450000
255 255 255 0.450000
255 255 255 0.450000
255 255 255 0.450000
255 255 255 0.450000
255 255 255 0.450000
255 255 255 0.450000
255 255 255 0.450000
255 255 255 0.450000
255 255 255 0.450000
255 255 255 0.450000
255 255 255 0.450000
255 255 255 0.450000
255 255 255 0.450000
255 255 255 0.450000
255 255 255 0.450000
255 255 255 0.450000
255 255 255 0.450000
255 255 255 0.450000
255 255 255 0.450000
255 255 255 0.450000
255 255 255 0.450000
255 255 255 0.450000
255 255 255 0.450000
255 255 255 0.450000
255 255 255 0.450000
255 255 255 0.450000
255 255 255 0.450000
255 255 255 0.450000
255 255 255 0.450000
255 255 255 0.450000
255 255 255 0.450000
255 255 255 0.450000
255 255 255 0.450000
255 255 255 0.450000
255 255 255 0.450000
255 255 255 0.450000
255 255 255 0.450000
255 255 255 0.450000
255 255 255 0.450000
255 255 255 0.450000
255 255 255 0.450000
255 255 255 0.450000
255 255 255 0.450000
255 255 255 0.450000
255 255 255 0.450000
255 255 255 0.450000
255 255 255 0.450000
255 255 255 0.450000
255 255 255 0.450000
255 255 255 0.450000
255 255 255 0.450000
255 255 255 0.450000
255 255 255 0.450000
255 255 255 0.450000
255 255 255 0.450000
255 255 255 0.450000
255 255 255 0.450000
255 255 255 0.450000
255 255 255 0.450000
255 255 255 0.450000
255 255 255 0.450000
255 255 255 0.450000
255 255 255 0.450000
255 255 255 0.450000
255 255 255 0.450000
255 255 255 0.450000
255 255 255 0.450000
255 255 255 0.450000
255 255 255 0.450000
255 255 255 0.450000
255 255 255 0.450000
255 255 255 0.450000
255 255 255 0.450000
255 255 255 0.450000
255 255 255 0.450000
255 255 255 0.450000
255 255 255 0.450000
255 255 255 0.450000
255 255 255 0.450000
255 255 255 0.450000
255 255 255 0.450000
255 255 255 0.450000
255 255 255 0.450000
255 255 255 0.450000
255 255 255 0.450000
255 255 255 0.450000
255 255 255 0.450000
255 255 255 0.450000
255 255 255 0.450000
255 255 255 0.450000
255 255 255 0.450000
255 255 255 0.450000
255 255 255 0.450000
255 255 255 0.450000
255 255 255 0.450000
255 255 255 0.450000
255 255 255 0.450000
255 255 255 0.450000
255 255 255 0.450000
255 255 255 0.450000
255 255 255 0.450000
255 255 255 0.450000
255 255 255 0.450000
255 255 255 0.450000
255 255 255 0.450000
255 255 255 0.450000
255 255 255 0.450000
255 255 255 0.450000
255 255 255 0.450000
255 255 255 0.450000
255 255 255 0.450000
255 255 255 0.450000
255 255 255 0.450000
255 255 255 0.450000
255 255 255 0.450000
255 255 255 0.450000
255 255 255 0.450000
255 255 255 0.450000
255 255 255 0.450000
255 255 255 0.450000
255 255 255 0.450000
255 255 255 0.450000
255 255 255 0.450000
255 255 255 0.450000
255 255 255 0.450000
255 255 255 0.450000
255 255 255 0.450000
255 255 255 0.450000
255 255 255 0.450000
255 255 255 0.450000
255 255 255 0.450000
255 255 255 0.450000
255 255 255 0.450000
255 255 255 0.450000
255 255 255 0.450000
255 255 255 0.450000
255 255 255 0.450000
255 255 255 0.450000
255 255 255 0.450000
255 255 255 0.450000
255 255 255 0.450000
255 255 255 0.450000
255 255 255 0.450000
255 255 255 0.450000
255 255 255 0.450000
255 255 255 0.450000
255 255 255 0.450000
255 255 255 0.450000
255 255 255 0.450000
255 255 255 0.450000
255 255 255 0.450000
255 255 255 0.450000
255 255 255 0.450000
255 255 255 0.450000
255 255 255 0.450000
255 255 255 0.450000
255 255 255 0.450000
255 255 255 0.450000
255 255 255 0.450000
255 255 255 0.450000
255 255 255 0.450000
255 255 255 0.450000
255 255 255 0.450000
255 255 255 0.450000
255 255 255 0.450000
255 255 255 0.450000
255 255 255 0.450000
255 255 255 0.450000
255 255 255 0.450000
255 255 255 0.450000
255 255 255 0.450000
255 255 255 0.450000
255 255 255 0.450000
255 255 255 0.450000
255 255 255 0.450000
255 255 255 0.450000
255 255 255 0.450000
255 255 255 0.450000
255 255 255 0.450000
255 255 255 0.450000
255 255 255 0.450000
255 255 255 0.450000
255 255 255 0.450000
255 255 255 0.450000
255 255 255 0.450000
255 255 255 0.450000
255 255 255 0.450000
255 255 255 0.450000
255 255 255 0.450000
255 255 255 0.450000
255 255 255 0.450000
255 255 255 0.450000
255 255 255 0.450000
255 255 255 0.450000
255 255 255 0.450000
255 255 255 0.450000
255 255 255 0.450000
255 255 255 0.450000
255 255 255 0.450000
255 255 255 0.450000
255 255 255 0.450000
255 255 255 0.450000
255 255 255 0.450000
255 255 255 0.450000
255 255 255 0.450000
255 255 255 0.450000
255 255 255 0.450000
255 255 255 0.450000
255 255 255 0.450000
255 255 255 0.450000
255 255 255 0.450000
255 255 255 0.450000
255 255 255 0.450000
255 255 255 0.450000
255 255 255 0.450000
255 255 255 0.450000
255 255 255 0.450000
255 255 255 0.450000
255 255 255 0.450000
255 255 255 0.450000
255 255 255 0.450000
255 255 255 0.450000
255 255 255 0.450000
255 255 255 0.450000
255 255 255 0.450000
255 255 255 0.450000
255 255 255 0.450000
255 255 255 0.450000
255 255 255 0.450000
255 255 255 0.450000
255 255 255 0.450000
255 255 255 0.450000
255 255 255 0.450000
255 255 255 0.450000
255 255 255 0.450000
255 255 255 0.450000
255 255 255 0.450000
255 255 255 0.450000
255 255 255 0.450000
255 255 255 0.450000
255 255 255 0.450000
255 255 255 0.450000
255 255 255 0.450000
255 255 255 0.450000
255 255 255 0.450000
255 255 255 0.450000
255 255 255 0.450000
255 255 255 0.450000
255 255 255 0.450000
255 255 255 0.450000
255 255 255 0.450000
255 255 255 0.450000
255 255 255 0.450000
255 255 255 0.450000
255 255 255 0.450000
255 255 255 0.450000
255 255 255 0.450000
255 255 255 0.450000
255 255 255 0.450000
255 255 255 0.450000
255 255 255 0.450000
255 255 255 0.450000
255 255 255 0.450000
255 255 255 0.450000
255 255 255 0.450000
255 255 255 0.450000
255 255 255 0.450000
255 255 255 0.450000
255 255 255 0.450000
255 255 255 0.450000
255 255 255 0.450000
255 255 255 0.450000
255 255 255 0.450000
255 255 255 0.450000
255 255 255 0.450000
255 255 255 0.450000
255 255 255 0.450000
255 255 255 0.450000
255 255 255 0.450000
255 255 255 0.450000
255 255 255 0.450000
255 255 255 0.450000
255 255 255 0.450000
255 255 255 0.450000
255 255 255 0.450000
255 255 255 0.450000
255 255 255 0.450000
255 255 255 0.450000
255 255 255 0.450000
255 255 255 0.450000
255 255 255 0.450000
255 255 255 0.450000
255 255 255 0.450000
255 255 255 0.450000
255 255 255 0.450000
255 255 255 0.450000
255 255 255 0.450000
255 255 255 0.450000
255 255 255 0.450000
255 255 255 0.450000
255 255 255 0.450000
255 255 255 0.450000
255 255 255 0.450000
255 255 255 0.450000
255 255 255 0.450000
255 255 255 0.450000
255 255 255 0.450000
255 255 255 0.450000
255 255 255 0.450000
255 255 255 0.450000
255 255 255 0.450000
255 255 255 0.450000
255 255 255 0.450000
255 255 255 0.450000
255 255 255 0.450000
255 255 255 0.450000
255 255 255 0.450000
255 255 255 0.450000
255 255 255 0.450000
255 255 255 0.450000
255 255 255 0.450000
255 255 255 0.450000
255 255 255 0.450000
255 255 255 0.450000
255 255 255 0.450000
255 255 255 0.450000
255 255 255 0.450000
255 255 255 0.450000
255 255 255 0.450000
255 255 255 0.450000
255 255 255 0.450000
255 255 255 0.450000
255 255 255 0.450000
255 255 255 0.450000
255 255 255 0.450000
255 255 255 0.450000
255 255 255 0.450000
255 255 255 0.450000
255 255 255 0.450000
255 255 255 0.450000
255 255 255 0.450000
255 255 255 0.450000
255 255 255 0.450000
255 255 255 0.450000
255 255 255 0.450000
255 255 255 0.450000
255 255 255 0.450000
255 255 255 0.450000
255 255 255 0.450000
255 255 255 0.450000
255 255 255 0.450000
255 255 255 0.450000
255 255 255 0.450000
255 255 255 0.450000
255 255 255 0.450000
255 255 255 0.450000
255 255 255 0.450000
255 255 255 0.450000
255 255 255 0.450000
255 255 255 0.450000
255 255 255 0.450000
255 255 255 0.450000
255 255 255 0.450000
255 255 255 0.450000
255 255 255 0.450000
255 255 255 0.450000
255 255 255 0.450000
255 255 255 0.450000
255 255 255 0.450000
255 255 255 0.450000
255 255 255 0.450000
255 255 255 0.450000
255 255 255 0.450000
255 255 255 0.450000
255 255 255 0.450000
255 255 255 0.450000
255 255 255 0.450000
255 255 255 0.450000
255 255 255 0.450000
255 255 255 0.450000
255 255 255 0.450000
255 255 255 0.450000
255 255 255 0.450000
255 255 255 0.450000
255 255 255 0.450000
255 255 255 0.450000
255 255 255 0.450000
255 255 255 0.450000
255 255 255 0.450000
255 255 255 0.450000
255 255 255 0.450000
255 255 255 0.450000
255 255 255 0.450000
255 255 255 0.450000
255 255 255 0.450000
255 255 255 0.450000
255 255 255 0.450000
255 255 255 0.450000
255 255 255 0.450000
255 255 255 0.450000
255 255 255 0.450000
255 255 255 0.450000
255 255 255 0.450000
255 255 255 0.450000
255 255 255 0.450000
255 255 255 0.450000
255 255 255 0.450000
255 255 255 0.450000
255 255 255 0.450000
255 255 255 0.450000
255 255 255 0.450000
255 255 255 0.450000
255 255 255 0.450000
255 255 255 0.450000
255 255 255 0.450000
255 255 255 0.450000
255 255 255 0.450000
255 255 255 0.450000
255 255 255 0.450000
255 255 255 0.450000
255 255 255 0.450000
255 255 255 0.450000
255 255 255 0.450000
255 255 255 0.450000
255 255 255 0.450000
255 255 255 0.450000
255 255 255 0.450000
255 255 255 0.450000
255 255 255 0.450000
255 255 255 0.450000
255 255 255 0.450000
255 255 255 0.450000
255 255 255 0.450000
255 255 255 0.450000
255 255 255 0.450000
255 255 255 0.450000
255 255 255 0.450000
255 255 255 0.450000
255 255 255 0.450000
255 255 255 0.450000
255 255 255 0.450000
255 255 255 0.450000
255 255 255 0.450000
255 255 255 0.450000
255 255 255 0.450000
255 255 255 0.450000
255 255 255 0.450000
255 255 255 0.450000
255 255 255 0.450000
255 255 255 0.450000
255 255 255 0.450000
255 255 255 0.450000
255 255 255 0.450000
255 255 255 0.450000
255 255 255 0.450000
255 255 255 0.450000
255 255 255 0.450000
255 255 255 0.450000
255 255 255 0.450000
255 255 255 0.450000
255 255 255 0.450000
255 255 255 0.450000
255 255 255 0.450000
255 255 255 0.450000
255 255 255 0.450000
255 255 255 0.450000
255 255 255 0.450000
255 255 255 0.450000
255 255 255 0.450000
255 255 255 0.450000
255 255 255 0.450000
255 255 255 0.450000
255 255 255 0.450000
255 255 255 0.450000
255 255 255 0.450000
255 255 255 0.450000
255 255 255 0.450000
255 255 255 0.450000
255 255 255 0.450000
255 255 255 0.450000
255 255 255 0.450000
255 255 255 0.450000
255 255 255 0.450000
255 255 255 0.450000
255 255 255 0.450000
255 255 255 0.450000
255 255 255 0.450000
255 255 255 0.450000
255 255 255 0.450000
255 255 255 0.450000
255 255 255 0.450000
255 255 255 0.450000
255 255 255 0.450000
255 255 255 0.450000
255 255 255 0.450000
255 255 255 0.450000
255 255 255 0.450000
255 255 255 0.450000
255 255 255 0.450000
255 255 255 0.450000
255 255 255 0.450000
255 255 255 0.450000
255 255 255 0.450000
255 255 255 0.450000
255 255 255 0.450000
255 255 255 0.450000
255 255 255 0.450000
255 255 255 0.450000
255 255 255 0.450000
255 255 255 0.450000
255 255 255 0.450000
255 255 255 0.450000
255 255 255 0.450000
255 255 255 0.450000
255 255 255 0.450000
255 255 255 0.450000
255 255 255 0.450000
255 255 255 0.450000
255 255 255 0.450000
255 255 255 0.450000
255 255 255 0.450000
255 255 255 0.450000
255 255 255 0.450000
255 255 255 0.450000
255 255 255 0.450000
255 255 255 0.450000
255 255 255 0.450000
255 255 255 0.450000
255 255 255 0.450000
255 255 255 0.450000
255 255 255 0.450000
255 255 255 0.450000
255 255 255 0.450000
255 255 255 0.450000
255 255 255 0.450000
255 255 255 0.450000
255 255 255 0.450000
255 255 255 0.450000
255 255 255 0.450000
255 255 255 0.450000
255 255 255 0.450000
255 255 255 0.450000
255 255 255 0.450000
255 255 255 0.450000
255 255 255 0.450000
255 255 255 0.450000
255 255 255 0.450000
255 255 255 0.450000
255 255 255 0.450000
255 255 255 0.450000
255 255 255 0.450000
255 255 255 0.450000
255 255 255 0.450000
255 255 255 0.450000
255 255 255 0.450000
255 255 255 0.450000
255 255 255 0.450000
255 255 255 0.450000
255 255 255 0.450000
255 255 255 0.450000
255 255 255 0.450000
255 255 255 0.450000
255 255 255 0.450000
255 255 255 0.450000
255 255 255 0.450000
255 255 255 0.450000
255 255 255 0.450000
255 255 255 0.450000
255 255 255 0.450000
255 255 255 0.450000
255 255 255 0.450000
255 255 255 0.450000
255 255 255 0.450000
255 255 255 0.450000
255 255 255 0.450000
255 255 255 0.450000
255 255 255 0.450000
255 255 255 0.450000
255 255 255 0.450000
255 255 255 0.450000
255 255 255 0.450000
255 255 255 0.450000
255 255 255 0.450000
255 255 255 0.450000
255 255 255 0.450000
255 255 255 0.450000
255 255 255 0.450000
255 255 255 0.450000
255 255 255 0.450000
255 255 255 0.450000
255 255 255 0.450000
255 255 255 0.450000
255 255 255 0.450000
255 255 255 0.450000
255 255 255 0.450000
255 255 255 0.450000
255 255 255 0.450000
255 255 255 0.450000
255 255 255 0.450000
255 255 255 0.450000
255 255 255 0.450000
255 255 255 0.450000
255 255 255 0.450000
255 255 255 0.450000
255 255 255 0.450000
255 255 255 0.450000
255 255 255 0.450000
255 255 255 0.450000
255 255 255 0.450000
255 255 255 0.450000
255 255 255 0.450000
255 255 255 0.450000
255 255 255 0.450000
255 255 255 0.450000
255 255 255 0.450000
255 255 255 0.450000
255 255 255 0.450000
255 255 255 0.450000
255 255 255 0.450000
255 255 255 0.450000
255 255 255 0.450000
255 255 255 0.450000
255 255 255 0.450000
255 255 255 0.450000
255 255 255 0.450000
255 255 255 0.450000
255 255 255 0.450000
255 255 255 0.450000
255 255 255 0.450000
255 255 255 0.450000
255 255 255 0.450000
255 255 255 0.450000
255 255 255 0.450000
255 255 255 0.450000
255 255 255 0.450000
255 255 255 0.450000
255 255 255 0.450000
255 255 255 0.450000
255 255 255 0.450000
255 255 255 0.450000
255 255 255 0.450000
255 255 255 0.450000
255 255 255 0.450000
255 255 255 0.450000
255 255 255 0.450000
255 255 255 0.450000
255 255 255 0.450000
255 255 255 0.450000
255 255 255 0.450000
255 255 255 0.450000
255 255 255 0.450000
255 255 255 0.450000
255 255 255 0.450000
255 255 255 0.450000
255 255 255 0.450000
255 255 255 0.450000
255 255 255 0.450000
255 255 255 0.450000
255 255 255 0.450000
255 255 255 0.450000
255 255 255 0.450000
255 255 255 0.450000
255 255 255 0.450000
255 255 255 0.450000
255 255 255 0.450000
255 255 255 0.450000
255 255 255 0.450000
255 255 255 0.450000
255 255 255 0.450000
255 255 255 0.450000
255 255 255 0.450000
255 255 255 0.450000
255 255 255 0.450000
255 255 255 0.450000
255 255 255 0.450000
255 255 255 0.450000
255 255 255 0.450000
255 255 255 0.450000
255 255 255 0.450000
255 255 255 0.450000
255 255 255 0.450000
255 255 255 0.450000
255 255 255 0.450000
255 255 255 0.450000
255 255 255 0.450000
255 255 255 0.450000
255 255 255 0.450000
255 255 255 0.450000
255 255 255 0.450000
255 255 255 0.450000
255 255 255 0.450000
255 255 255 0.450000
255 255 255 0.450000
255 255 255 0.450000
255 255 255 0.450000
255 255 255 0.450000
255 255 255 0.450000
255 255 255 0.450000
255 255 255 0.450000
255 255 255 0.450000
255 255 255 0.450000
255 255 255 0.450000
255 255 255 0.450000
255 255 255 0.450000
255 255 255 0.450000
255 255 255 0.450000
255 255 255 0.450000
255 255 255 0.450000
255 255 255 0.450000
255 255 255 0.450000
255 255 255 0.450000
255 255 255 0.450000
255 255 255 0.450000
255 255 255 0.450000
255 255 255 0.450000
255 255 255 0.450000
255 255 255 0.450000
255 255 255 0.450000
255 255 255 0.450000
255 255 255 0.450000
255 255 255 0.450000
255 255 255 0.450000
255 255 255 0.450000
255 255 255 0.450000
255 255 255 0.450000
255 255 255 0.450000
255 255 255 0.450000
255 255 255 0.450000
255 255 255 0.450000
255 255 255 0.450000
255 255 255 0.450000
255 255 255 0.450000
255 255 255 0.450000
255 255 255 0.450000
255 255 255 0.450000
255 255 255 0.450000
255 255 255 0.450000
255 255 255 0.450000
255 255 255 0.450000
255 255 255 0.450000
255 255 255 0.450000
255 255 255 0.450000
255 255 255 0.450000
255 255 255 0.450000
255 255 255 0.450000
255 255 255 0.450000
255 255 255 0.450000
255 255 255 0.450000
255 255 255 0.450000
255 255 255 0.450000
255 255 255 0.450000
255 255 255 0.450000
255 255 255 0.450000
255 255 255 0.450000
255 255 255 0.450000
255 255 255 0.450000
255 255 255 0.450000
255 255 255 0.450000
255 255 255 0.450000
255 255 255 0.450000
255 255 255 0.450000
255 255 255 0.450000
255 255 255 0.450000
255 255 255 0.450000
255 255 255 0.450000
255 255 255 0.450000
255 255 255 0.450000
255 255 255 0.450000
255 255 255 0.450000
255 255 255 0.450000
255 255 255 0.450000
255 255 255 0.450000
255 255 255 0.450000
255 255 255 0.450000
255 255 255 0.450000
255 255 255 0.450000
255 255 255 0.450000
255 255 255 0.450000
255 255 255 0.450000
255 255 255 0.450000
255 255 255 0.450000
255 255 255 0.450000
255 255 255 0.450000
255 255 255 0.450000
255 255 255 0.450000
255 255 255 0.450000
255 255 255 0.450000
255 255 255 0.450000
255 255 255 0.450000
255 255 255 0.450000
255 255 255 0.450000
255 255 255 0.450000
255 255 255 0.450000
255 255 255 0.450000
255 255 255 0.450000
255 255 255 0.450000
255 255 255 0.450000
255 255 255 0.450000
255 255 255 0.450000
255 255 255 0.450000
255 255 255 0.450000
255 255 255 0.450000
255 255 255 0.450000
255 255 255 0.450000
255 255 255 0.450000
255 255 255 0.450000
255 255 255 0.450000
255 255 255 0.450000
255 255 255 0.450000
255 255 255 0.450000
255 255 255 0.450000
255 255 255 0.450000
255 255 255 0.450000
255 255 255 0.450000
255 255 255 0.450000
255 255 255 0.450000
255 255 255 0.450000
255 255 255 0.450000
255 255 255 0.450000
255 255 255 0.450000
255 255 255 0.450000
255 255 255 0.450000
255 255 255 0.450000
255 255 255 0.450000
255 255 255 0.450000
255 255 255 0.450000
255 255 255 0.450000
255 255 255 0.450000
255 255 255 0.450000
255 255 255 0.450000
255 255 255 0.450000
255 255 255 0.450000
255 255 255 0.450000
255 255 255 0.450000
255 255 255 0.450000
255 255 255 0.450000
255 255 255 0.450000
255 255 255 0.450000
255 255 255 0.450000
255 255 255 0.450000
255 255 255 0.450000
255 255 255 0.450000
255 255 255 0.450000
255 255 255 0.450000
255 255 255 0.450000
255 255 255 0.450000
255 255 255 0.450000
255 255 255 0.450000
255 255 255 0.450000
255 255 255 0.450000
255 255 255 0.450000
255 255 255 0.450000
255 255 255 0.450000
255 255 255 0.450000
255 255 255 0.450000
255 255 255 0.450000
255 255 255 0.450000
255 255 255 0.450000
255 255 255 0.450000
255 255 255 0.450000
255 255 255 0.450000
255 255 255 0.450000
255 255 255 0.450000
255 255 255 0.450000
255 255 255 0.450000
255 255 255 0.450000
255 255 255 0.450000
255 255 255 0.450000
255 255 255 0.450000
255 255 255 0.450000
255 255 255 0.450000
255 255 255 0.450000
255 255 255 0.450000
255 255 255 0.450000
255 255 255 0.450000
255 255 255 0.450000
255 255 255 0.450000
255 255 255 0.450000
255 255 255 0.450000
255 255 255 0.450000
255 255 255 0.450000
255 255 255 0.450000
255 255 255 0.450000
255 255 255 0.450000
255 255 255 0.450000
255 255 255 0.450000
255 255 255 0.450000
255 255 255 0.450000
255 255 255 0.450000
255 255 255 0.450000
255 255 255 0.450000
255 255 255 0.450000
255 255 255 0.450000
255 255 255 0.450000
255 255 255 0.450000
255 255 255 0.450000
255 255 255 0.450000
255 255 255 0.450000
255 255 255 0.450000
255 255 255 0.450000
255 255 255 0.450000
255 255 255 0.450000
255 255 255 0.450000
255 255 255 0.450000
255 255 255 0.450000
255 255 255 0.450000
255 255 255 0.450000
255 255 255 0.450000
255 255 255 0.450000
255 255 255 0.450000
255 255 255 0.450000
255 255 255 0.450000
255 255 255 0.450000
255 255 255 0.450000
255 255 255 0.450000
255 255 255 0.450000
255 255 255 0.450000
255 255 255 0.450000
255 255 255 0.450000
255 255 255 0.450000
255 255 255 0.450000
255 255 255 0.450000
255 255 255 0.450000
255 255 255 0.450000
255 255 255 0.450000
255 255 255 0.450000
255 255 255 0.450000
255 255 255 0.450000
255 255 255 0.450000
255 255 255 0.450000
255 255 255 0.450000
255 255 255 0.450000
255 255 255 0.450000
255 255 255 0.450000
255 255 255 0.450000
255 255 255 0.450000
255 255 255 0.450000
255 255 255 0.450000
255 255 255 0.450000
255 255 255 0.450000
255 255 255 0.450000
255 255 255 0.450000
255 255 255 0.450000
255 255 255 0.450000
255 255 255 0.450000
255 255 255 0.450000
255 255 255 0.450000
255 255 255 0.450000
255 255 255 0.450000
255 255 255 0.450000
255 255 255 0.450000
255 255 255 0.450000
255 255 255 0.450000
255 255 255 0.450000
255 255 255 0.450000
255 255 255 0.450000
255 255 255 0.450000
255 255 255 0.450000
255 255 255 0.450000
255 255 255 0.450000
255 255 255 0.450000
255 255 255 0.450000
255 255 255 0.450000
255 255 255 0.450000
255 255 255 0.450000
255 255 255 0.450000
255 255 255 0.450000
255 255 255 0.450000
255 255 255 0.450000
255 255 255 0.450000
255 255 255 0.450000
255 255 255 0.450000
255 255 255 0.450000
255 255 255 0.450000
255 255 255 0.450000
255 255 255 0.450000
255 255 255 0.450000
255 255 255 0.450000
255 255 255 0.450000
255 255 255 0.450000
255 255 255 0.450000
255 255 255 0.450000
255 255 255 0.450000
255 255 255 0.450000
255 255 255 0.450000
255 255 255 0.450000
255 255 255 0.450000
255 255 255 0.450000
255 255 255 0.450000
255 255 255 0.450000
255 255 255 0.450000
255 255 255 0.450000
255 255 255 0.450000
255 255 255 0.450000
255 255 255 0.450000
255 255 255 0.450000
255 255 255 0.450000
255 255 255 0.450000
255 255 255 0.450000
255 255 255 0.450000
255 255 255 0.450000
255 255 255 0.450000
255 255 255 0.450000
255 255 255 0.450000
255 255 255 0.450000
255 255 255 0.450000
255 255 255 0.450000
255 255 255 0.450000
255 255 255 0.450000
255 255 255 0.450000
255 255 255 0.450000
255 255 255 0.450000
255 255 255 0.450000
255 255 255 0.450000
255 255 255 0.450000
255 255 255 0.450000
255 255 255 0.450000
255 255 255 0.450000
255 255 255 0.450000
255 255 255 0.450000
255 255 255 0.450000
255 255 255 0.450000
255 255 255 0.450000
255 255 255 0.450000
255 255 255 0.450000
255 255 255 0.450000
255 255 255 0.450000
255 255 255 0.450000
255 255 255 0.450000
255 255 255 0.450000
255 255 255 0.450000
255 255 255 0.450000
255 255 255 0.450000
255 255 255 0.450000
255 255 255 0.450000
255 255 255 0.450000
255 255 255 0.450000
255 255 255 0.450000
255 255 255 0.450000
255 255 255 0.450000
255 255 255 0.450000
255 255 255 0.450000
255 255 255 0.450000
255 255 255 0.450000
255 255 255 0.450000
255 255 255 0.450000
255 255 255 0.450000
255 255 255 0.450000
255 255 255 0.450000
255 255 255 0.450000
255 255 255 0.450000
255 255 255 0.450000
255 255 255 0.450000
255 255 255 0.450000
255 255 255 0.450000
255 255 255 0.450000
255 255 255 0.450000
255 255 255 0.450000
255 255 255 0.450000
255 255 255 0.450000
255 255 255 0.450000
255 255 255 0.450000
255 255 255 0.450000
255 255 255 0.450000
255 255 255 0.450000
255 255 255 0.450000
255 255 255 0.450000
255 255 255 0.450000
255 255 255 0.450000
255 255 255 0.450000
255 255 255 0.450000
255 255 255 0.450000
255 255 255 0.450000
255 255 255 0.450000
255 255 255 0.450000
255 255 255 0.450000
255 255 255 0.450000
255 255 255 0.450000
255 255 255 0.450000
255 255 255 0.450000
255 255 255 0.450000
255 255 255 0.450000
255 255 255 0.450000
255 255 255 0.450000
255 255 255 0.450000
255 255 255 0.450000
255 255 255 0.450000
255 255 255 0.450000
255 255 255 0.450000
255 255 255 0.450000
255 255 255 0.450000
255 255 255 0.450000
255 255 255 0.450000
255 255 255 0.450000
255 255 255 0.450000
255 255 255 0.450000
255 255 255 0.450000
255 255 255 0.450000
255 255 255 0.450000
255 255 255 0.450000
255 255 255 0.450000
255 255 255 0.450000
255 255 255 0.450000
255 255 255 0.450000
255 255 255 0.450000
255 255 255 0.450000
255 255 255 0.450000
255 255 255 0.450000
255 255 255 0.450000
255 255 255 0.450000
255 255 255 0.450000
255 255 255 0.450000
255 255 255 0.450000
255 255 255 0.450000
255 255 255 0.450000
255 255 255 0.450000
255 255 255 0.450000
255 255 255 0.450000
255 255 255 0.450000
255 255 255 0.450000
255 255 255 0.450000
255 255 255 0.450000
255 255 255 0.450000
255 255 255 0.450000
255 255 255 0.450000
255 255 255 0.450000
255 255 255 0.450000
255 255 255 0.450000
255 255 255 0.450000
255 255 255 0.450000
255 255 255 0.450000
255 255 255 0.450000
255 255 255 0.450000
255 255 255 0.450000
255 255 255 0.450000
255 255 255 0.450000
255 255 255 0.450000
255 255 255 0.450000
255 255 255 0.450000
255 255 255 0.450000
255 255 255 0.450000
255 255 255 0.450000
255 255 255 0.450000
255 255 255 0.450000
255 255 255 0.450000
255 255 255 0.450000
255 255 255 0.450000
255 255 255 0.450000
255 255 255 0.450000
255 255 255 0.450000
255 255 255 0.450000
255 255 255 0.450000
255 255 255 0.450000
255 255 255 0.450000
255 255 255 0.450000
255 255 255 0.450000
255 255 255 0.450000
255 255 255 0.450000
255 255 255 0.450000
255 255 255 0.450000
255 255 255 0.450000
255 255 255 0.450000
255 255 255 0.450000
255 255 255 0.450000
255 255 255 0.450000
255 255 255 0.450000
255 255 255 0.450000
255 255 255 0.450000
255 255 255 0.450000
255 255 255 0.450000
255 255 255 0.450000
255 255 255 0.450000
255 255 255 0.450000
255 255 255 0.450000
255 255 255 0.450000
255 255 255 0.450000
255 255 255 0.450000
255 255 255 0.450000
255 255 255 0.450000
255 255 255 0.450000
255 255 255 0.450000
255 255 255 0.450000
255 255 255 0.450000
255 255 255 0.450000
255 255 255 0.450000
255 255 255 0.450000
255 255 255 0.450000
255 255 255 0.450000
255 255 255 0.450000
255 255 255 0.450000
255 255 255 0.450000
255 255 255 0.450000
255 255 255 0.450000
255 255 255 0.450000
255 255 255 0.450000
255 255 255 0.450000
255 255 255 0.450000
255 255 255 0.450000
255 255 255 0.450000
255 255 255 0.450000
255 255 255 0.450000
255 255 255 0.450000
255 255 255 0.450000
255 255 255 0.450000
255 255 255 0.450000
255 255 255 0.450000
255 255 255 0.450000
255 255 255 0.450000
255 255 255 0.450000
255 255 255 0.450000
