# Supplementary material for: Augmented Endoscopic Images Overlaying Shape Changes in Bone Cutting Procedures
Source: PLoS One. 2016 Sep 1;11(9):e0161815. doi: 10.1371/journal.pone.0161815 (PMC5008631; doi:10.1371/journal.pone.0161815)
Supplement: S1 File — (ZIP) [file pone.0161815.s001.zip › S1 File/Source/BMGL/bmgl.cpp]

#include "stdafx.h"
#include "bmgl.h"


// GLSL parameters
GLuint frb, rrb;
GLuint vertShader;
GLuint fragShader;
GLuint gl2Program;

// Texture paramters
GLuint ntex[TEXTURE_NUM];
int CUR_PROXY_PLANE = MAX_PROXY_PLANE;

PFNGLTEXIMAGE3DEXTPROC glTexImage3DEXT;
PFNGLACTIVETEXTUREPROC glActiveTexture;
PFNGLACTIVETEXTUREARBPROC glActiveTextureARB;
PFNGLGENFRAMEBUFFERSEXTPROC glGenFramebuffersEXT;
PFNGLBINDFRAMEBUFFEREXTPROC glBindFramebufferEXT;
PFNGLFRAMEBUFFERTEXTURE3DEXTPROC glFramebufferTexture3DEXT;
PFNGLFRAMEBUFFERTEXTURE2DEXTPROC glFramebufferTexture2DEXT;
PFNGLGENRENDERBUFFERSEXTPROC glGenRenderbuffersEXT;
PFNGLBINDRENDERBUFFEREXTPROC glBindRenderbufferEXT;
PFNGLRENDERBUFFERSTORAGEEXTPROC glRenderbufferStorageEXT;
PFNGLFRAMEBUFFERRENDERBUFFEREXTPROC glFramebufferRenderbufferEXT;
PFNGLTEXSUBIMAGE3DEXTPROC glTexSubImage3DEXT;

bool InitBMGL()
{
	// GLEXT ú»
	const GLubyte *str;
	int	glTexImage3DEXTAvailable;
	str = glGetString (GL_EXTENSIONS);
	glTexImage3DEXTAvailable = (strstr((const char *)str, "GL_EXT_texture3D") != NULL);
	if(!glTexImage3DEXTAvailable) {
		AfxMessageBox("Your graphic card does not support 3D texture.");
		exit(0);
	}
	glActiveTexture = (PFNGLACTIVETEXTUREPROC)wglGetProcAddress("glActiveTexture");
	glTexImage3DEXT = (PFNGLTEXIMAGE3DEXTPROC)wglGetProcAddress("glTexImage3DEXT");
	glTexSubImage3DEXT = (PFNGLTEXSUBIMAGE3DEXTPROC)wglGetProcAddress("glTexSubImage3DEXT");

	// GLSL ú»
	GLint compiled, linked;
	if (glslInit()) { AfxMessageBox("Cannot initialize GLSL."); exit(0); }
		  
	vertShader = glCreateShader(GL_VERTEX_SHADER);
	fragShader = glCreateShader(GL_FRAGMENT_SHADER);
			  
	if (readShaderSource(fragShader, "phong.frag")) { AfxMessageBox("Cannot open fragment shader file."); exit(0); }
	if (readShaderSource(vertShader, "phong.vert")) { AfxMessageBox("Cannot open vertex shader file."); exit(0);	}

	glCompileShader(fragShader);
	glGetShaderiv(fragShader, GL_COMPILE_STATUS, &compiled);
	printShaderInfoLog(fragShader);

	if (compiled == GL_FALSE) {	AfxMessageBox("GLSL compile error"); exit(0); }

	glCompileShader(vertShader);
	glGetShaderiv(vertShader, GL_COMPILE_STATUS, &compiled);
	printShaderInfoLog(vertShader);

	if (compiled == GL_FALSE) {	AfxMessageBox("Compile error in vertex shader."); exit(0); }
		  
	gl2Program = glCreateProgram();
			  
	glAttachShader(gl2Program, vertShader);
	glAttachShader(gl2Program, fragShader);
	glDeleteShader(vertShader);
	glDeleteShader(fragShader);
		  
	glLinkProgram(gl2Program);
	glGetProgramiv(gl2Program, GL_LINK_STATUS, &linked);
	printProgramInfoLog(gl2Program);

	if (linked == GL_FALSE) { AfxMessageBox("Link error in program shader."); exit(0); }
		
	glUseProgram(gl2Program);

	return true;
}
