# Supplementary material for: Augmented Endoscopic Images Overlaying Shape Changes in Bone Cutting Procedures
Source: PLoS One. 2016 Sep 1;11(9):e0161815. doi: 10.1371/journal.pone.0161815 (PMC5008631; doi:10.1371/journal.pone.0161815)
Supplement: S1 File — (ZIP) [file pone.0161815.s001.zip › S1 File/Source/BMGL/bmgl.h]

/////////////////////////////////////////////////////////////////////////////
//
// bmgl.h - Biomedical Graphics Library 
// Copyright(C) 2006-2008  M.Nakao  All rights reserved.
//
// E-Mail : meg@is.naist.jp
//
/////////////////////////////////////////////////////////////////////////////

#ifndef _BMGL_H_
#define _BMGL_H_


#define WORKSPACE_SIZE 1
#define MAX_PROXY_POLYGON 1024
#define MAX_PROXY_PLANE 1024
#define MAX_VERTEX_NUM 4000
extern int CUR_PROXY_PLANE;

#define TEXTURE_NUM 11

#include <iostream>
using std::ios;
using std::ifstream;

#include <fstream>
#include <memory>
#include <list>
#include <math.h>

#include <vector>
using std::vector;

#include <algorithm>
using std::min;
using std::max;
using std::swap;
using std::sort;


extern PFNGLTEXIMAGE3DEXTPROC glTexImage3DEXT;
extern PFNGLACTIVETEXTUREPROC glActiveTexture;
extern PFNGLACTIVETEXTUREARBPROC glActiveTextureARB;
extern PFNGLGENFRAMEBUFFERSEXTPROC glGenFramebuffersEXT;
extern PFNGLBINDFRAMEBUFFEREXTPROC glBindFramebufferEXT;
extern PFNGLFRAMEBUFFERTEXTURE3DEXTPROC glFramebufferTexture3DEXT;
extern PFNGLFRAMEBUFFERTEXTURE2DEXTPROC glFramebufferTexture2DEXT;
extern PFNGLGENRENDERBUFFERSEXTPROC glGenRenderbuffersEXT;
extern PFNGLBINDRENDERBUFFEREXTPROC glBindRenderbufferEXT;
extern PFNGLRENDERBUFFERSTORAGEEXTPROC glRenderbufferStorageEXT;
extern PFNGLFRAMEBUFFERRENDERBUFFEREXTPROC glFramebufferRenderbufferEXT;
extern PFNGLTEXSUBIMAGE3DEXTPROC glTexSubImage3DEXT;

// GLSL parameters
extern GLuint frb, rrb;
extern GLuint vertShader;
extern GLuint fragShader;
extern GLuint gl2Program;

// Texture paramters
extern GLuint ntex[TEXTURE_NUM];


#include "stdafx.h"
#include "vector.h"
#include "matrix.h"

#include "image.h"
#include "geometry.h"
#include "object.h"
#include "proxygeometry.h"

bool InitBMGL();

#endif
