# Supplementary material for: Augmented Endoscopic Images Overlaying Shape Changes in Bone Cutting Procedures
Source: PLoS One. 2016 Sep 1;11(9):e0161815. doi: 10.1371/journal.pone.0161815 (PMC5008631; doi:10.1371/journal.pone.0161815)
Supplement: S1 File — (ZIP) [file pone.0161815.s001.zip › S1 File/Source/BMGL/geometry.cpp]

/////////////////////////////////////////////////////////////////////////////
//
// geometry.h - Biomedical Graphics Library 
// Copyright(C) 2006-2008  M.Nakao  All rights reserved.
//
// E-Mail : meg@is.naist.jp
//
/////////////////////////////////////////////////////////////////////////////

#include "stdafx.h"
#include "geometry.h"


Vertex::Vertex() 
{ 
	isSurface = false; 
	isFreeze = false; 
	isSelect = false; 
	
	neighborVertex = 0; 
	area = 0.0f; 
	new_area = 0.0f; 
}

Vertex::~Vertex() 
{ 
	delete(neighborVertex); 
}

void Vertex::InitNeighborVertex(int num)
{ 
	nNeighborVertex = num; 
	neighborVertex = new int[nNeighborVertex];
}


Line::Line() 
{ 
	set[0] = 0; 
	set[1] = 0; 
	
	length = 0.0f; 
}


Triangle::Triangle() 
{ 
	set[0] = 0; 
	set[1] = 0; 
	set[2] = 0; 
	
	area = 0.0f;
}


Tetrahedron::Tetrahedron() 
{ 
	set[0] = 0; 
	set[1] = 0; 
	set[2] = 0; 
	set[3] = 0; 
	
	nNeighborTetra = 0; 
	neighborTetra = 0; 

	Ke = 0;
	Se = 0;
	
	young = 1.0f; 
	poisson = 0.40f; 
	volume = 0.0f; 
	stress = 0.0f;
}

void Tetrahedron::InitNeighborTetra(int num)
{ 
	nNeighborTetra = num; 
	neighborTetra = new int[nNeighborTetra];
}


void BoundingBox::Rotate(float angle, Vector3f axis)
{
	Matrix3x3 rotate_matrix;
	rotate_matrix.SetRotateMatrix(angle, axis);	

	axisX = rotate_matrix * axisX;
	axisY = rotate_matrix * axisY;
	axisZ = rotate_matrix * axisZ;

}

void BoundingBox::Translate(Vector3f trans)
{
	center = center + trans;
}

void BoundingBox::Scale(Vector3f scale)
{
	axisX = axisX * scale.x;
	axisY = axisY * scale.y;
	axisZ = axisZ * scale.z;
}


void BoundingBox::RenderBoundingBox(Vector3f vec)
{

	Vector3f norm, coord1, coord2;
	glLineWidth(1.0f);
	glColor3f(0.0f, 0.0f, 0.0f);


	glBegin(GL_LINES);
	coord1 = center - (axisX+axisY+axisZ)/2.0f;
	coord2 = center - (axisX*-1.0f+axisY+axisZ)/2.0f;
	glNormal3f(vec.x, vec.y, vec.z);
	glVertex3f(coord1.x, coord1.y, coord1.z);
	glVertex3f(coord2.x, coord2.y, coord2.z);
	glEnd();

	glBegin(GL_LINES);
	coord1 = center - (axisX*-1.0f+axisY+axisZ)/2.0f;
	coord2 = center - (axisX*-1.0f+axisY*-1.0f+axisZ)/2.0f;
	glNormal3f(vec.x, vec.y, vec.z);
	glVertex3f(coord1.x, coord1.y, coord1.z);
	glVertex3f(coord2.x, coord2.y, coord2.z);
	glEnd();

	glBegin(GL_LINES);
	coord1 = center - (axisX*-1.0f+axisY*-1.0f+axisZ)/2.0f;
	coord2 = center - (axisX+axisY*-1.0f+axisZ)/2.0f;
	glNormal3f(vec.x, vec.y, vec.z);
	glVertex3f(coord1.x, coord1.y, coord1.z);
	glVertex3f(coord2.x, coord2.y, coord2.z);
	glEnd();

	glBegin(GL_LINES);
	coord1 = center - (axisX+axisY*-1.0f+axisZ)/2.0f;
	coord2 = center - (axisX+axisY+axisZ)/2.0f;
	glNormal3f(vec.x, vec.y, vec.z);
	glVertex3f(coord1.x, coord1.y, coord1.z);
	glVertex3f(coord2.x, coord2.y, coord2.z);
	glEnd();

	glBegin(GL_LINES);
	coord1 = center - (axisX+axisY+axisZ*-1.0f)/2.0f;
	coord2 = center - (axisX*-1.0f+axisY+axisZ*-1.0f)/2.0f;
	glNormal3f(vec.x, vec.y, vec.z);
	glVertex3f(coord1.x, coord1.y, coord1.z);
	glVertex3f(coord2.x, coord2.y, coord2.z);
	glEnd();

	glBegin(GL_LINES);
	coord1 = center - (axisX*-1.0f+axisY+axisZ*-1.0f)/2.0f;
	coord2 = center - (axisX*-1.0f+axisY*-1.0f+axisZ*-1.0f)/2.0f;
	glNormal3f(vec.x, vec.y, vec.z);
	glVertex3f(coord1.x, coord1.y, coord1.z);
	glVertex3f(coord2.x, coord2.y, coord2.z);
	glEnd();

	glBegin(GL_LINES);
	coord1 = center - (axisX*-1.0f+axisY*-1.0f+axisZ*-1.0f)/2.0f;
	coord2 = center - (axisX+axisY*-1.0f+axisZ*-1.0f)/2.0f;
	glNormal3f(vec.x, vec.y, vec.z);
	glVertex3f(coord1.x, coord1.y, coord1.z);
	glVertex3f(coord2.x, coord2.y, coord2.z);
	glEnd();

	glBegin(GL_LINES);
	coord1 = center - (axisX+axisY*-1.0f+axisZ*-1.0f)/2.0f;
	coord2 = center - (axisX+axisY+axisZ*-1.0f)/2.0f;
	glNormal3f(vec.x, vec.y, vec.z);
	glVertex3f(coord1.x, coord1.y, coord1.z);
	glVertex3f(coord2.x, coord2.y, coord2.z);
	glEnd();


	glBegin(GL_LINES);
	coord1 = center - (axisX+axisY+axisZ)/2.0f;
	coord2 = center - (axisX+axisY+axisZ*-1.0f)/2.0f;
	glNormal3f(vec.x, vec.y, vec.z);
	glVertex3f(coord1.x, coord1.y, coord1.z);
	glVertex3f(coord2.x, coord2.y, coord2.z);
	glEnd();

	glBegin(GL_LINES);
	coord1 = center - (axisX*-1.0f+axisY+axisZ)/2.0f;
	coord2 = center - (axisX*-1.0f+axisY+axisZ*-1.0f)/2.0f;
	glNormal3f(vec.x, vec.y, vec.z);
	glVertex3f(coord1.x, coord1.y, coord1.z);
	glVertex3f(coord2.x, coord2.y, coord2.z);
	glEnd();

	glBegin(GL_LINES);
	coord1 = center - (axisX*-1.0f+axisY*-1.0f+axisZ)/2.0f;
	coord2 = center - (axisX*-1.0f+axisY*-1.0f+axisZ*-1.0f)/2.0f;
	glNormal3f(vec.x, vec.y, vec.z);
	glVertex3f(coord1.x, coord1.y, coord1.z);
	glVertex3f(coord2.x, coord2.y, coord2.z);
	glEnd();

	glBegin(GL_LINES);
	coord1 = center - (axisX+axisY*-1.0f+axisZ)/2.0f;
	coord2 = center - (axisX+axisY*-1.0f+axisZ*-1.0f)/2.0f;
	glNormal3f(vec.x, vec.y, vec.z);
	glVertex3f(coord1.x, coord1.y, coord1.z);
	glVertex3f(coord2.x, coord2.y, coord2.z);
	glEnd();


}
