# Supplementary material for: Augmented Endoscopic Images Overlaying Shape Changes in Bone Cutting Procedures
Source: PLoS One. 2016 Sep 1;11(9):e0161815. doi: 10.1371/journal.pone.0161815 (PMC5008631; doi:10.1371/journal.pone.0161815)
Supplement: S1 File — (ZIP) [file pone.0161815.s001.zip › S1 File/Source/BMGL/geometry.h]

/////////////////////////////////////////////////////////////////////////////
//
// geometry.h - Biomedical Graphics Library 
// Copyright(C) 2006-2008  M.Nakao  All rights reserved.
//
// E-Mail : meg@is.naist.jp
//
/////////////////////////////////////////////////////////////////////////////

#ifndef _GEOMETRY_H_
#define _GEOMETRY_H_


class Vertex			// Vertex class
{

public:	
	bool isSurface;			// surface or not
	bool isFreeze;			// freeze or not
	bool isSelect;			// selected or not 

	int nNeighborVertex;	// the number of neighboring vertices
	int *neighborVertex;	// indexes for neighboring vertices

	Vector3f coord, new_coord;		// coordinate
	Vector3f normal, new_normal;				// normal vector
	Vector3f vel, new_vel;						// velocity
	Vector3f acc, new_acc;						// acceleration
	Vector3f force, new_force;					// force

	float area, new_area;						// area of vertex
	float curv;
	float stress;

	Vertex();
	~Vertex();

	void InitNeighborVertex(int num);


};


class Line				// Line class
{

public:
	int set[2];			// indexes for vertex components
	float length;		// line length

	Line();

};


class Triangle			// Triangle class 
{

public:
	int set[3];			// indexes for vertex components
	float area;			// area

	Vector3f vec[3];
	Vector3f normal, new_normal;
	float len[3];
	float sin_theta[3];
	float cos_theta[3];

	Triangle();

};


class Tetrahedron		// Tetrahedron class
{

public:
	int set[4];					// indexes for vertex components

	int nNeighborTetra;			// the number of neighboring tetrahedra
	int *neighborTetra;			// indexes for neighboring tetrahedra

	float volume;				// volume
	float young;				// young modulus (MPa)
	float poisson;				// poisson ratio
	float stress;				// Mises stress (MPa)
	double **Ke;				// element stiffness matrix
	double **Se;				// element stress matrix

	Tetrahedron();
	void InitNeighborTetra(int num);


};


class BoundingBox
{
public:

	Vector3f axisX, axisY, axisZ;
	Vector3f center;	

	Matrix4x4 rot;

	void Rotate(float angle, Vector3f axis);
	void Scale(Vector3f scale);
	void Translate(Vector3f trans);

	void RenderBoundingBox(Vector3f eye);

};


#endif
