# Supplementary material for: Augmented Endoscopic Images Overlaying Shape Changes in Bone Cutting Procedures
Source: PLoS One. 2016 Sep 1;11(9):e0161815. doi: 10.1371/journal.pone.0161815 (PMC5008631; doi:10.1371/journal.pone.0161815)
Supplement: S1 File — (ZIP) [file pone.0161815.s001.zip › S1 File/Source/BMGL/image.cpp]

/////////////////////////////////////////////////////////////////////////////
//
// image.h - Biomedical Graphics Library 
// Copyright(C) 2006-2008  M.Nakao  All rights reserved.
//
// E-Mail : meg@is.naist.jp
//
/////////////////////////////////////////////////////////////////////////////


#include "stdafx.h"
#include "Image.h"


Image3D::Image3D()
{
	low = -1024; 
	high = 5119; 

	width = 0; 
	height =0; 
	depth =0; 

	rwidth = 0.0f; 
	rheight = 0.0f; 
	rdepth = 0.0f; 

	rx = 0.0f; 
	ry = 0.0f; 
	rz = 0.0f; 

	swap = false; 
	type = 0; 

	voxel = 0; 

	lut = 0;

	sculpt_label_goal = 0;

}

Image3D::~Image3D()
{ 
	if(voxel) delete(voxel); 
	if(lut) delete(lut);
}


bool Image3D::InitImage(int sizeX, int sizeY, int sizeZ, float resX, float resY, float resZ, bool isSwap, int typeNum)
{
	// register image information
	width = sizeX;				
	height = sizeY;				
	depth = sizeZ;				
	type = typeNum;				

	rwidth = sizeX * resX;		
	rheight = sizeY * resY;		
	rdepth = sizeZ * resZ;		

	if(rwidth >= rheight && rwidth >= rdepth) rmax = rwidth;
	if(rheight >= rwidth && rheight >= rdepth) rmax = rheight;
	else rmax = rdepth;

	rx = (float) WORKSPACE_SIZE * rwidth / rmax;
	ry = (float) WORKSPACE_SIZE * rheight / rmax;
	rz = (float) WORKSPACE_SIZE * rdepth / rmax;

	if(voxel) delete(voxel);
	voxel = new short[width*height*depth];

	return true;

}

bool Image3D::FreeImage()
{
	width = 0;
	height = 0;
	depth = 0;
	type = 0;

	rwidth = 0.0f;
	rheight = 0.0f;
	rdepth = 0.0f;

	rx = 0.0f;
	ry = 0.0f;
	rz = 0.0f;

	if(voxel) delete(voxel);

	return true;

}

bool Image3D::UpdateSculptGoal(CString filepath)
{
	if(sculpt_label_goal) delete(sculpt_label_goal);
	sculpt_label_goal = new UCHAR[width*height*depth];

	try{
		// Øívæt@Cª êÎAÇÝÝ
		FILE *file;
		file = fopen(filepath,"rb");
		if(!file) throw false;
		
		// Get file size
		fseek( file, 0L, SEEK_END );	//@move file pointer to the tail
		int fsize = ftell( file );		//@get file size
		fseek( file, 0L, SEEK_SET );	//@return to the head

		if( fsize != width*height*depth ) { 
			fclose(file); throw false; 
		}	

		// Øívæf[^ÇÝÝ
		fread(sculpt_label_goal, sizeof(unsigned char), width*height*depth, file);
	
	}catch(...){
		
		// ØívæªÈ¢êÍú»
		memset( sculpt_label_goal, 255, sizeof(UCHAR) * width * height * depth );
	}

	// GL_TEXTURE10Ö]
	glActiveTexture(GL_TEXTURE10);
	glBindTexture(GL_TEXTURE_3D, 10);		// bind texture

	glTexParameteri(GL_TEXTURE_3D_EXT, GL_TEXTURE_WRAP_S, GL_CLAMP);
	glTexParameteri(GL_TEXTURE_3D_EXT, GL_TEXTURE_WRAP_T, GL_CLAMP);     
	glTexParameteri(GL_TEXTURE_3D_EXT, GL_TEXTURE_WRAP_R_EXT, GL_CLAMP);     
	glTexParameteri(GL_TEXTURE_3D_EXT, GL_TEXTURE_MAG_FILTER, GL_LINEAR);
	glTexParameteri(GL_TEXTURE_3D_EXT, GL_TEXTURE_MIN_FILTER, GL_LINEAR);
	glTexEnvf(GL_TEXTURE_ENV, GL_TEXTURE_ENV_MODE, GL_MODULATE);

	glTexImage3DEXT(GL_TEXTURE_3D_EXT, 0, GL_INTENSITY8, width, height, depth, 0, GL_LUMINANCE, GL_UNSIGNED_BYTE, sculpt_label_goal);
	if( GL_NO_ERROR != glGetError() ){
		AfxMessageBox("Allocate sculpt_goal GPU Memory Error!");
	}

	return true;
}

bool Image3D::ReadImageRAW(CString filepath, bool isUpdate, int num)
{

	FILE *file;
	file = fopen(filepath,"rb");
	if(!file) return false;
	
	// Get file size
	fseek( file, 0L, SEEK_END );	//@move file pointer to the tail
	int fsize = ftell( file );		//@get file size
	fseek( file, 0L, SEEK_SET );	//@return to the head

	if( (type == 1 && fsize == width*height*depth ) || ( type == 2 && fsize == width*height*depth*2) ) { 
		;
	} else { 
		fclose(file); return false; 
	}


	if(type == 1) {
		// 8bit gray (managed as short data)
		if(voxel) delete(voxel);
		voxel = new short[width*height*depth];

		unsigned char *temp_b = new unsigned char[width*height*depth];
		fread(temp_b, sizeof(unsigned char), width*height*depth, file);

		for(int i=0; i<width*height*depth; i++) 
			voxel[i] = (short)temp_b[i];

		delete(temp_b);
		UpdateIntensityVolume(isUpdate, num);

	} else if(type == 2) {

		// 16bit gray data
		if(voxel) delete(voxel);
		voxel = new short[width*height*depth];
		fread(voxel, sizeof(short), width*height*depth, file);
		UpdateIntensityVolume(isUpdate, num);
	}

	if(type == 2 && swap )	{

		// Swap byte order
		char *byte0, *byte1, temp;
		for(int i=0; i<width*height*depth; i++) {
			byte0 = (char *)&voxel[i];
			byte1 = (char *)&voxel[i] + 1;

			temp = *byte0;
			*byte0 = *byte1;
			*byte1 = temp;
		}
	}

	return true;

}


bool Image3D::ReadLookUpTable(CString filepath, int num)
{

	if(!lut) delete(lut);

	std::fstream fin(filepath, ios::in);
	if(!fin.is_open()) return false;

	fin >> low; fin >> high;
	glUniform1i( glGetUniformLocation(gl2Program, "low" ), low );

	// Allocate memory and read look up table
	lut = new unsigned char [(high-low)*4];
	Vector4f *colmap = new Vector4f[high - low];

	for(int i=0; i<high-low; i++) {
		fin >> colmap[i].x >> colmap[i].y >> colmap[i].z >> colmap[i].r;

		lut[i*4+0] = (unsigned char) colmap[i].x ;
		lut[i*4+1] = (unsigned char) colmap[i].y ;
		lut[i*4+2] = (unsigned char) colmap[i].z ;
		lut[i*4+3] = (unsigned char) (colmap[i].r * 255.0f);
	}
		
	delete(colmap);

	// Update look up table data on GPU
	UpdateColorLookUpTable(num);

	return true;
}

bool Image3D::WriteByteLabelRaw(BYTE* label, CString filepath)
{
	// Write image (requires width, height and depth parameters)
	FILE *file;
	file = fopen(filepath,"wb");

	if(!file) return false;
	fwrite(label, sizeof(BYTE), width*height*depth, file);
	fclose(file);
	return true;
}

bool Image3D::WriteImageRAW(CString filepath)
{
	// Write image (requires width, height and depth parameters)
	FILE *file;
	file = fopen(filepath,"wb");

	if(!file) return false;
	fwrite(voxel, sizeof(short), width*height*depth, file);
	fclose(file);
	return true;
}

bool Image3D::WriteImageCubeRAW(CString filepath)
{

	// Write test cube image (requires width, height and depth parameters)
	FILE *file;
	file = fopen(filepath,"wb");

	for(int k=0; k<depth; k++) {
		for(int j=0; j<height; j++)	{
			for(int i=0; i<width; i++) {
				if(i < 64 || j<64 || k<64 || i>192 || j>192 || k>192) 
					voxel[width*height*k + width*j + i] = 0;
				else
					voxel[width*height*k + width*j + i] = 192;
			}
		}
	}

	if(!file) return false;
	fwrite(voxel, sizeof(short), width*height*depth, file);
	fclose(file);
	return true;

}

bool Image3D::WriteImageSphereRAW(CString filepath)
{
	// Write test sphere image (requires width, height and depth parameters)
	FILE *file;
	file = fopen(filepath,"wb");

	for(int k=0; k<depth; k++) {
		for(int j=0; j<height; j++)	{
			for(int i=0; i<width; i++) {
				if((i-width/2)*(i-width/2)+(j-height/2)*(j-height/2)+(k-depth/2)*(k-depth/2) > width * width * 0.375f * 0.375f) 
					voxel[width*height*k + width*j + i] = 0;
				else
					voxel[width*height*k + width*j + i] = 192;
			}
		}
	}

	if(!file) return false;
	fwrite(voxel, sizeof(short), width*height*depth, file);
	fclose(file);
	return true;


}


bool Image3D::ResizeVoxel( int inWidth, int inHeight, int inDepth, short *inputImg, unsigned short outWidth, unsigned short outHeight, unsigned short outDepth, short *&outputImg )
{

	int i, j, k, intX, intY, intZ;
	float ratiox, ratioy, ratioz, floatX, floatY, floatZ, dX, dY, dZ;

	ratiox = (float) outWidth / inWidth;
	ratioy = (float) outHeight / inHeight;
	ratioz = (float) outDepth / inDepth;

	for( k=0; k< outDepth; k++ ){
		floatZ = (float)k / ratioz;
		intZ = (int)floatZ;
		dZ = floatZ - (float)intZ;
		for( j=0; j < outHeight; j++ ){
			floatY = (float)j / ratioy;
			intY = (int)floatY;
			dY = floatY - (float)intY;
			for( i=0; i<outWidth; i++ ){
				floatX = (float)i / ratiox;
				intX = (int)floatX;
				dX = floatX - (float)intX;
				if( floatX >= 0.0 && intX + 1 < inWidth &&
					floatY >= 0.0 && intY + 1 < inHeight &&
					floatZ >= 0.0 && intZ + 1 < inDepth ){
						float tmpValue = (float)inputImg[ intZ*inWidth*inHeight + intY*inWidth + intX ]
								* (1.0f - dX) * (1.0f - dY) * (1.0f - dZ )
								+ (float)inputImg[ intZ*inWidth*inHeight + intY*inWidth + intX + 1 ]
								* dX * (1.0f - dY) * (1.0f - dZ )
								+ (float)inputImg[ intZ*inWidth*inHeight + (intY + 1)*inWidth + intX ]
								* (1.0f - dX) * dY * (1.0f - dZ)
								+ (float)inputImg[ intZ * inWidth * inHeight + (intY + 1) * inWidth + intX + 1 ]
								* dX * dY * (1.0f - dZ )
								+ (float)inputImg[ (intZ + 1)*inWidth*inHeight + intY*inWidth + intX ]
								* (1.0f - dX )*(1.0f -dY)*dZ
								+ (float)inputImg[ (intZ+1)*inWidth*inHeight + intY*inWidth + intX + 1]
								* dX *(1.0f-dY)*dZ
								+ (float)inputImg[(intZ+1)*inWidth*inHeight + (intY+1)*inWidth + intX ]
								* (1.0f-dX)*dY*dZ
								+ (float)inputImg[ (intZ+1)*inWidth*inHeight + (intY+1)*inWidth+intX + 1]
								* dX*dY*dZ;

								if( tmpValue >= 0 ){
									outputImg[ k*outWidth*outHeight + j*outWidth + i ]  = (short)(tmpValue + 0.5f);
								}else{
									outputImg[ k*outWidth*outHeight + j*outWidth + i ] = -1 * (short)( -1.0f*tmpValue + 0.5f);
								}
				}else{
					outputImg[k*outWidth*outHeight+j*outWidth+i] = low;
				}
			}
		}
	}

	return true;

}


void Image3D::UpdateSculptLabel(CString filepath)
{
	sculpt_label = new unsigned char[width*height*depth];

	try{
		// ìÆLbVt@Cª êÎAÇÝÝ
		FILE *file;
		file = fopen(filepath,"rb");
		if(!file) throw false;
		
		// Get file size
		fseek( file, 0L, SEEK_END );	//@move file pointer to the tail
		int fsize = ftell( file );		//@get file size
		fseek( file, 0L, SEEK_SET );	//@return to the head

		if( fsize != width*height*depth ) { 
			fclose(file); throw false; 
		}	

		// ØíLbVf[^ÇÝÝ
		fread(sculpt_label, sizeof(unsigned char), width*height*depth, file);
	
	}catch(...){
		
		// ØíLbVªÈ¢êÍú»
		memset( sculpt_label, 255, sizeof(UCHAR) * width * height * depth );
	}

	glActiveTexture(GL_TEXTURE5);
	glBindTexture(GL_TEXTURE_3D, 5);		// bind texture

	glTexParameteri(GL_TEXTURE_3D_EXT, GL_TEXTURE_WRAP_S, GL_CLAMP);
	glTexParameteri(GL_TEXTURE_3D_EXT, GL_TEXTURE_WRAP_T, GL_CLAMP);     
	glTexParameteri(GL_TEXTURE_3D_EXT, GL_TEXTURE_WRAP_R_EXT, GL_CLAMP);     
	glTexParameteri(GL_TEXTURE_3D_EXT, GL_TEXTURE_MAG_FILTER, GL_LINEAR);
	glTexParameteri(GL_TEXTURE_3D_EXT, GL_TEXTURE_MIN_FILTER, GL_LINEAR);
	glTexEnvf(GL_TEXTURE_ENV, GL_TEXTURE_ENV_MODE, GL_MODULATE);

	glTexImage3DEXT(GL_TEXTURE_3D_EXT, 0, GL_INTENSITY8, width, height, depth, 0, GL_LUMINANCE, GL_UNSIGNED_BYTE, sculpt_label);
	if( GL_NO_ERROR != glGetError() ){
		AfxMessageBox("Allocate label_s GPU Memory Error!");
	}
}

void Image3D::UpdateIntensityVolume(bool isUpdate, int num)
{

	unsigned short *image_s = new unsigned short[width*height*depth];
	unsigned char *label_s = new unsigned char[width*height*depth];
	memset( label_s, 255, sizeof(UCHAR)*width*height*depth );
	high = 0;

	// update intensity volume texture
	for(int k=0; k<depth; k++) {
		for(int j=0; j<height; j++) {
			for(int i=0; i<width; i++) {
				if( 0 == num ){
					image_s[width*height*k+ width*j + i] = voxel[width*height*k+ width*j + i] - low;
					if(high < voxel[width*height*k+ width*j + i]) high = voxel[width*height*k+ width*j + i];
				}else if( 1 == num ){
					//label_s[width*height*k+ width*j + i] = (unsigned char)voxel[width*height*k+ width*j + i];	// labelÌêA0`255Ìlªi[³êÄ¢é
					label_s[width*height*k+ width*j + i] = 255;	//test value 
				}
			}
		}
	}

	// upload texture

	if(isUpdate)
	{
		if ( num == 0 )
		{
			glActiveTexture(GL_TEXTURE0);
			glBindTexture(GL_TEXTURE_3D, 0);		// bind texture 

			glTexParameteri(GL_TEXTURE_3D_EXT, GL_TEXTURE_WRAP_S, GL_CLAMP);
			glTexParameteri(GL_TEXTURE_3D_EXT, GL_TEXTURE_WRAP_T, GL_CLAMP);     
			glTexParameteri(GL_TEXTURE_3D_EXT, GL_TEXTURE_WRAP_R_EXT, GL_CLAMP);     
			glTexParameteri(GL_TEXTURE_3D_EXT, GL_TEXTURE_MAG_FILTER, GL_LINEAR);
			glTexParameteri(GL_TEXTURE_3D_EXT, GL_TEXTURE_MIN_FILTER, GL_LINEAR);
			glTexEnvf(GL_TEXTURE_ENV, GL_TEXTURE_ENV_MODE, GL_MODULATE);

			glTexImage3DEXT(GL_TEXTURE_3D_EXT, 0, GL_INTENSITY16, width, height, depth, 0, GL_LUMINANCE, GL_UNSIGNED_SHORT, image_s);

			if( GL_NO_ERROR != glGetError() ){
				AfxMessageBox("Allocate image_s GPU Memory Error!");
			}
		}
		else if ( num == 1)
		{
			glActiveTexture(GL_TEXTURE5);
			glBindTexture(GL_TEXTURE_3D, 5);		// bind texture

			glTexParameteri(GL_TEXTURE_3D_EXT, GL_TEXTURE_WRAP_S, GL_CLAMP);
			glTexParameteri(GL_TEXTURE_3D_EXT, GL_TEXTURE_WRAP_T, GL_CLAMP);     
			glTexParameteri(GL_TEXTURE_3D_EXT, GL_TEXTURE_WRAP_R_EXT, GL_CLAMP);     
			glTexParameteri(GL_TEXTURE_3D_EXT, GL_TEXTURE_MAG_FILTER, GL_LINEAR);
			glTexParameteri(GL_TEXTURE_3D_EXT, GL_TEXTURE_MIN_FILTER, GL_LINEAR);
			glTexEnvf(GL_TEXTURE_ENV, GL_TEXTURE_ENV_MODE, GL_MODULATE);

			glTexImage3DEXT(GL_TEXTURE_3D_EXT, 0, GL_INTENSITY8, width, height, depth, 0, GL_LUMINANCE, GL_UNSIGNED_BYTE, label_s);
			if( GL_NO_ERROR != glGetError() ){
				AfxMessageBox("Allocate label_s GPU Memory Error!");
			}

		}
	}

	delete(image_s);
	delete(label_s);

}


void Image3D::UpdateGradientVolume(bool isUpdate, int num)
{

	short x1, x2, y1, y2, z1, z2;
	short dx, dy, dz;
	
	// Allocate memory
	unsigned char *image_gx = new unsigned char[width*height*depth];
	unsigned char *image_gy = new unsigned char[width*height*depth];
	unsigned char *image_gz = new unsigned char[width*height*depth];

	// Compute gradient volume by differential filter
	for(int k=0; k<depth; k++) {
		for(int j=0; j<height; j++) {
			for(int i=0; i<width; i++) {

				if(i==0) x1 = low; else	x1 = voxel[k*height*width + j*width + i-1];
				if(i==width-1) x2 = low; else x2 = voxel[k*height*width + j*width + i+1];
				if(j==0) y1 = low; else y1 = voxel[k*height*width + (j-1)*width + i];
				if(j==height-1) y2 = low; else y2 = voxel[k*height*width + (j+1)*width + i];
				if(k==0) z1 = low; else z1 = voxel[(k-1)*height*width + j*width + i];
				if(k==depth-1) z2 = low; else z2 = voxel[(k+1)*height*width + j*width + i];

				dx = (int)((float)(x2 - x1) + 255.0f)/2; if(dx < 0) dx = 0; else if (dx > 255) dx = 255;
				dy = (int)((float)(y2 - y1) + 255.0f)/2; if(dy < 0) dy = 0; else if (dy > 255) dy = 255;
				dz = (int)((float)(z2 - z1) + 255.0f)/2; if(dz < 0) dz = 0; else if (dz > 255) dz = 255;

				image_gx[k*height*width + j*width + i] = (unsigned char)dx;
				image_gy[k*height*width + j*width + i] = (unsigned char)dy;
				image_gz[k*height*width + j*width + i] = (unsigned char)dz;

			}
		}
	}

	if(isUpdate)
	{
		if ( num == 0 )
		{

			// Bind texture (gradient x volume)
			glActiveTexture(GL_TEXTURE1);
			glBindTexture(GL_TEXTURE_3D, 1);		

			glTexParameteri(GL_TEXTURE_3D_EXT, GL_TEXTURE_WRAP_S, GL_CLAMP);
			glTexParameteri(GL_TEXTURE_3D_EXT, GL_TEXTURE_WRAP_T, GL_CLAMP);     
			glTexParameteri(GL_TEXTURE_3D_EXT, GL_TEXTURE_WRAP_R_EXT, GL_CLAMP);     
			glTexParameteri(GL_TEXTURE_3D_EXT, GL_TEXTURE_MAG_FILTER, GL_LINEAR);
			glTexParameteri(GL_TEXTURE_3D_EXT, GL_TEXTURE_MIN_FILTER, GL_LINEAR);
			glTexEnvf(GL_TEXTURE_ENV, GL_TEXTURE_ENV_MODE, GL_MODULATE);

			// Update gradient texture (x-direction) on GPU
			glTexImage3DEXT(GL_TEXTURE_3D_EXT, 0, GL_INTENSITY8, width, height, depth, 0, GL_LUMINANCE, GL_UNSIGNED_BYTE, image_gx);

			// Bind texture (gradient y volume)
			glActiveTexture(GL_TEXTURE2);
			glBindTexture(GL_TEXTURE_3D, 2);		

			glTexParameteri(GL_TEXTURE_3D_EXT, GL_TEXTURE_WRAP_S, GL_CLAMP);
			glTexParameteri(GL_TEXTURE_3D_EXT, GL_TEXTURE_WRAP_T, GL_CLAMP);     
			glTexParameteri(GL_TEXTURE_3D_EXT, GL_TEXTURE_WRAP_R_EXT, GL_CLAMP);     
			glTexParameteri(GL_TEXTURE_3D_EXT, GL_TEXTURE_MAG_FILTER, GL_LINEAR);
			glTexParameteri(GL_TEXTURE_3D_EXT, GL_TEXTURE_MIN_FILTER, GL_LINEAR);
			glTexEnvf(GL_TEXTURE_ENV, GL_TEXTURE_ENV_MODE, GL_MODULATE);

			// Update gradient texture (y-direction) on GPU
			glTexImage3DEXT(GL_TEXTURE_3D_EXT, 0, GL_INTENSITY8, width, height, depth, 0, GL_LUMINANCE, GL_UNSIGNED_BYTE, image_gy);

			// Bind texture (gradient z volume)
			glActiveTexture(GL_TEXTURE3);
			glBindTexture(GL_TEXTURE_3D, 3);		

			glTexParameteri(GL_TEXTURE_3D_EXT, GL_TEXTURE_WRAP_S, GL_CLAMP);
			glTexParameteri(GL_TEXTURE_3D_EXT, GL_TEXTURE_WRAP_T, GL_CLAMP);     
			glTexParameteri(GL_TEXTURE_3D_EXT, GL_TEXTURE_WRAP_R_EXT, GL_CLAMP);     
			glTexParameteri(GL_TEXTURE_3D_EXT, GL_TEXTURE_MAG_FILTER, GL_LINEAR);
			glTexParameteri(GL_TEXTURE_3D_EXT, GL_TEXTURE_MIN_FILTER, GL_LINEAR);
			glTexEnvf(GL_TEXTURE_ENV, GL_TEXTURE_ENV_MODE, GL_MODULATE);

			// Update gradient texture (z-direction) on GPU
			glTexImage3DEXT(GL_TEXTURE_3D_EXT, 0, GL_INTENSITY8, width, height, depth, 0, GL_LUMINANCE, GL_UNSIGNED_BYTE, image_gz);

			glActiveTexture(GL_TEXTURE0);
		
		}
		else if (num == 1)
		{
			// Bind texture (gradient x volume)
			glActiveTexture(GL_TEXTURE6);
			glBindTexture(GL_TEXTURE_3D, 6);		

			glTexParameteri(GL_TEXTURE_3D_EXT, GL_TEXTURE_WRAP_S, GL_CLAMP);
			glTexParameteri(GL_TEXTURE_3D_EXT, GL_TEXTURE_WRAP_T, GL_CLAMP);     
			glTexParameteri(GL_TEXTURE_3D_EXT, GL_TEXTURE_WRAP_R_EXT, GL_CLAMP);     
			glTexParameteri(GL_TEXTURE_3D_EXT, GL_TEXTURE_MAG_FILTER, GL_LINEAR);
			glTexParameteri(GL_TEXTURE_3D_EXT, GL_TEXTURE_MIN_FILTER, GL_LINEAR);
			glTexEnvf(GL_TEXTURE_ENV, GL_TEXTURE_ENV_MODE, GL_MODULATE);

			// Update gradient texture (x-direction) on GPU
			glTexImage3DEXT(GL_TEXTURE_3D_EXT, 0, GL_INTENSITY8, width, height, depth, 0, GL_LUMINANCE, GL_UNSIGNED_BYTE, image_gx);

			// Bind texture (gradient y volume)
			glActiveTexture(GL_TEXTURE7);
			glBindTexture(GL_TEXTURE_3D, 7);		

			glTexParameteri(GL_TEXTURE_3D_EXT, GL_TEXTURE_WRAP_S, GL_CLAMP);
			glTexParameteri(GL_TEXTURE_3D_EXT, GL_TEXTURE_WRAP_T, GL_CLAMP);     
			glTexParameteri(GL_TEXTURE_3D_EXT, GL_TEXTURE_WRAP_R_EXT, GL_CLAMP);     
			glTexParameteri(GL_TEXTURE_3D_EXT, GL_TEXTURE_MAG_FILTER, GL_LINEAR);
			glTexParameteri(GL_TEXTURE_3D_EXT, GL_TEXTURE_MIN_FILTER, GL_LINEAR);
			glTexEnvf(GL_TEXTURE_ENV, GL_TEXTURE_ENV_MODE, GL_MODULATE);

			// Update gradient texture (y-direction) on GPU
			glTexImage3DEXT(GL_TEXTURE_3D_EXT, 0, GL_INTENSITY8, width, height, depth, 0, GL_LUMINANCE, GL_UNSIGNED_BYTE, image_gy);

			// Bind texture (gradient z volume)
			glActiveTexture(GL_TEXTURE8);
			glBindTexture(GL_TEXTURE_3D, 8);		

			glTexParameteri(GL_TEXTURE_3D_EXT, GL_TEXTURE_WRAP_S, GL_CLAMP);
			glTexParameteri(GL_TEXTURE_3D_EXT, GL_TEXTURE_WRAP_T, GL_CLAMP);     
			glTexParameteri(GL_TEXTURE_3D_EXT, GL_TEXTURE_WRAP_R_EXT, GL_CLAMP);     
			glTexParameteri(GL_TEXTURE_3D_EXT, GL_TEXTURE_MAG_FILTER, GL_LINEAR);
			glTexParameteri(GL_TEXTURE_3D_EXT, GL_TEXTURE_MIN_FILTER, GL_LINEAR);
			glTexEnvf(GL_TEXTURE_ENV, GL_TEXTURE_ENV_MODE, GL_MODULATE);

			// Update gradient texture (z-direction) on GPU
			glTexImage3DEXT(GL_TEXTURE_3D_EXT, 0, GL_INTENSITY8, width, height, depth, 0, GL_LUMINANCE, GL_UNSIGNED_BYTE, image_gz);

			glActiveTexture(GL_TEXTURE0);
		
		}

	}

	delete(image_gx);
	delete(image_gy);
	delete(image_gz);

}


void Image3D::UpdateColorLookUpTable(int num)
{

	// BindTexture (Color look up table)
	if ( num == 0 )
	{
		glActiveTexture(GL_TEXTURE4);
		glBindTexture(GL_TEXTURE_2D, 4);

	}
	else if ( num == 1 ) 
	{
		glActiveTexture(GL_TEXTURE9);
		glBindTexture(GL_TEXTURE_2D, 9);
	}

	glTexParameteri(GL_TEXTURE_2D, GL_TEXTURE_MAG_FILTER, GL_LINEAR);
	glTexParameteri(GL_TEXTURE_2D, GL_TEXTURE_MIN_FILTER, GL_LINEAR);
	glTexParameteri(GL_TEXTURE_2D, GL_TEXTURE_WRAP_S, GL_REPEAT);
	glTexParameteri(GL_TEXTURE_2D, GL_TEXTURE_WRAP_T, GL_REPEAT);
	glTexEnvi(GL_TEXTURE_ENV, GL_TEXTURE_ENV_MODE, GL_REPLACE);

	// Update texture on GPU
	glTexImage2D(GL_TEXTURE_2D, 0, GL_RGBA, 4096, 1, 0, GL_RGBA, GL_UNSIGNED_BYTE, lut);
	glActiveTexture(GL_TEXTURE0);

}

void Image3D::RenderImage(Vector3f vec[4])
{
	// Render 2D image
	glEnable (GL_TEXTURE_3D);

	glUniform1i( glGetUniformLocation(gl2Program, "flag" ), 1 );	//	shader mode : non-shading, texture 

	// Render square with texture
	glBegin(GL_QUADS);
	for(int i=0; i<4; i++) {
		glTexCoord3f( vec[i].x + 0.5f , vec[i].y + 0.5f, vec[i].z + 0.5f);
		glVertex3f( vec[i].x * rx, vec[i].y * ry, vec[i].z * rz );
	}
	glEnd();

	glUniform1i( glGetUniformLocation(gl2Program, "flag" ), 0 );	//	shader mode : shading, no texture

	glDisable(GL_TEXTURE_3D);

}


void Image3D::RenderVolume(Vector3f eye)
{

	// Render axis-aligned proxy geometry  	
	glEnable (GL_TEXTURE_3D);
	glEnable (GL_BLEND);
	glBlendFunc (GL_SRC_ALPHA, GL_ONE_MINUS_SRC_ALPHA);

	glUniform1i( glGetUniformLocation(gl2Program, "flag" ), 2 );

	float pitch = (float)(sqrt(3.0) / MAX_PROXY_PLANE * WORKSPACE_SIZE);
//	glUniform1f( glGetUniformLocation(gl2Program, "pitch" ), pitch );


	if(eye.z*eye.z > eye.x*eye.x && eye.z*eye.z > eye.y*eye.y){
		if(eye.z < 0){
			for(int i=0; i<MAX_PROXY_PLANE / sqrt(3.0) + 1; i++){
				glBegin(GL_QUADS);

				glTexCoord3f( 0.0f, 0.0f, pitch * i);
				glVertex3f( -rx/2.0f, -ry/2.0f, -rz/2.0f + rz * pitch * i);
				glTexCoord3f( 1.0f, 0.0f, pitch * i);
				glVertex3f( rx/2.0f, -ry/2.0f, -rz/2.0f + rz * pitch * i);
				glTexCoord3f( 1.0f, 1.0f, pitch * i);
				glVertex3f( rx/2.0f, ry/2.0f, -rz/2.0f + rz * pitch * i);
				glTexCoord3f( 0.0f, 1.0f, pitch * i);
				glVertex3f( -rx/2.0f, ry/2.0f, -rz/2.0f + rz * pitch * i);

				glEnd();
			}
		} else {
			for(int i= (int)(MAX_PROXY_PLANE / sqrt(3.0)); i>-1; i--) {
				glBegin(GL_QUADS);

				glTexCoord3f( 0.0f, 0.0f, pitch * i);
				glVertex3f( -rx/2.0f, -ry/2.0f, -rz/2.0f + rz * pitch * i);
				glTexCoord3f( 1.0f, 0.0f, pitch * i);
				glVertex3f( rx/2.0f, -ry/2.0f, -rz/2.0f + rz * pitch * i);
				glTexCoord3f( 1.0f, 1.0f, pitch * i);
				glVertex3f( rx/2.0f, ry/2.0f, -rz/2.0f + rz * pitch * i);
				glTexCoord3f( 0.0f, 1.0f, pitch * i);
				glVertex3f( -rx/2.0f, ry/2.0f, -rz/2.0f + rz * pitch * i);

				glEnd();
			}
		}
	} else if(eye.y*eye.y > eye.x*eye.x && eye.y*eye.y > eye.z*eye.z) {
		if(eye.y < 0) {
			for(int i=0; i<(int)(MAX_PROXY_PLANE / sqrt(3.0)) + 1; i++) {
				glBegin(GL_QUADS);

				glTexCoord3f( 0.0f, pitch * i, 0.0f);
				glVertex3f( -rx/2.0f, -ry/2.0f + ry * pitch * i, -rz/2.0f);
				glTexCoord3f( 1.0f, pitch * i, 0.0f);
				glVertex3f( rx/2.0f, -ry/2.0f + ry * pitch * i, -rz/2.0f);
				glTexCoord3f( 1.0f, pitch * i, 1.0f);
				glVertex3f( rx/2.0f, -ry/2.0f + ry * pitch * i, rz/2.0f);
				glTexCoord3f( 0.0f, pitch * i, 1.0f);
				glVertex3f( -rx/2.0f, -ry/2.0f + ry * pitch * i, rz/2.0f);

				glEnd();
			}
		} else {
			for(int i=(int)(MAX_PROXY_PLANE / sqrt(3.0)); i> -1; i--) {
				glBegin(GL_QUADS);

				glTexCoord3f( 0.0f, pitch * i, 0.0f);
				glVertex3f( -rx/2.0f, -ry/2.0f + ry * pitch * i, -rz/2.0f);
				glTexCoord3f( 1.0f, pitch * i, 0.0f);
				glVertex3f( rx/2.0f, -ry/2.0f + ry * pitch * i, -rz/2.0f);
				glTexCoord3f( 1.0f, pitch * i, 1.0f);
				glVertex3f( rx/2.0f, -ry/2.0f + ry * pitch * i, rz/2.0f);
				glTexCoord3f( 0.0f, pitch * i, 1.0f);
				glVertex3f( -rx/2.0f, -ry/2.0f + ry * pitch * i, rz/2.0f);

				glEnd();
			}
		}
	} else if(eye.x*eye.x > eye.y*eye.y && eye.x*eye.x > eye.z*eye.z) {
		if(eye.x < 0) {
			for(int i=0; i<(int)(MAX_PROXY_PLANE / sqrt(3.0)) + 1; i++) {
				glBegin(GL_QUADS);

				glTexCoord3f( pitch * i, 0.0f, 0.0f);
				glVertex3f( -rx/2.0f + rx * pitch * i, -ry/2.0f, -rz/2.0f);
				glTexCoord3f( pitch * i, 1.0f, 0.0f);
				glVertex3f( -rx/2.0f + rx * pitch * i, ry/2.0f, -rz/2.0f);
				glTexCoord3f( pitch * i, 1.0f, 1.0f);
				glVertex3f( -rx/2.0f + rx * pitch * i, ry/2.0f, rz/2.0f);
				glTexCoord3f( pitch * i, 0.0f, 1.0f);
				glVertex3f( -rx/2.0f + rx * pitch * i, -ry/2.0f, rz/2.0f);

				glEnd();
			}
		} else {
			for(int i=(int)(MAX_PROXY_PLANE / sqrt(3.0)); i>-1; i--) {
				glBegin(GL_QUADS);

				glTexCoord3f( pitch * i, 0.0f, 0.0f);
				glVertex3f( -rx/2.0f + rx * pitch * i, -ry/2.0f, -rz/2.0f);
				glTexCoord3f( pitch * i, 1.0f, 0.0f);
				glVertex3f( -rx/2.0f + rx * pitch * i, ry/2.0f, -rz/2.0f);
				glTexCoord3f( pitch * i, 1.0f, 1.0f);
				glVertex3f( -rx/2.0f + rx * pitch * i, ry/2.0f, rz/2.0f);
				glTexCoord3f( pitch * i, 0.0f, 1.0f);
				glVertex3f( -rx/2.0f + rx * pitch * i, -ry/2.0f, rz/2.0f);

				glEnd();
			}
		}
	}

	glUniform1i( glGetUniformLocation(gl2Program, "flag" ), 0 );

	glDisable (GL_BLEND);
	glDisable(GL_TEXTURE_3D);


}

float Image3D::GetVolumeIntensity(BoundingBox bb, float step, int th)
{
	int count = 0;

	int nx = (int) (bb.axisX.GetLength()/ step);
	int ny = (int) (bb.axisY.GetLength()/ step);
	int nz = (int) (bb.axisZ.GetLength()/ step);

	// Jn_
	Vector3f pos = bb.center - (bb.axisX + bb.axisY + bb.axisZ)/2.0f;
	Vector3f cur_pos = pos;

	// ÔuÅ²ûüÉæðQÆ
	for(int k=0; k<nz; k++){
		for(int j=0; j<ny; j++)	{
			for(int i=0; i<nx; i++){
				cur_pos = pos + bb.axisX * (float)i/(float)nx + bb.axisY * (float)j/(float)ny + bb.axisZ * (float)k/(float)nz;

				int intensity = GetVoxelIntensity(cur_pos);
				if( intensity > th ) count++;
			}
		}
	}

    // 1XebvÌÌÏ(mm^3)
	float rstepX = rwidth / nx;
	float rstepY = rheight / ny;
	float rstepZ = rheight / nz;

	float volume = count * rstepX * rstepY * rstepZ;
	return volume;
}


float Image3D::GetVolumeAlpha(BoundingBox bb, float step, float th)
{
	int count = 0;

	int nx = (int) (bb.axisX.GetLength()/ step);
	int ny = (int) (bb.axisY.GetLength()/ step);
	int nz = (int) (bb.axisZ.GetLength()/ step);

	// Jn_
	Vector3f pos = bb.center - (bb.axisX + bb.axisY + bb.axisZ)/2.0f;
	Vector3f cur_pos = pos;

	// ÔuÅ²ûüÉæðQÆ
	for(int k=0; k<nz; k++){
		for(int j=0; j<ny; j++)	{
			for(int i=0; i<nx; i++){
				cur_pos = pos + bb.axisX * (float)i/(float)nx + bb.axisY * (float)j/(float)ny + bb.axisZ * (float)k/(float)nz;

				float alpha = GetVoxelAlpha(cur_pos);
				if( alpha > th ) count++;
			}
		}
	}

    // 1XebvÌÌÏ(mm^3)
	float rstepX = rwidth * step;
	float rstepY = rheight* step;
	float rstepZ = rdepth * step;

	float volume = count * rstepX * rstepY * rstepZ;
	return volume;
}


short Image3D::GetVoxelIntensity(Vector3f vec)
{

	int ix = (int)((vec.x + 0.5f) * (width-1));
	int iy = (int)((vec.y + 0.5f) * (height-1));
	int iz = (int)((vec.z + 0.5f) * (depth-1));

	if ( ix < 0 || ix >= width || iy < 0 || iy >= height || iz < 0 || iz >= depth )
	{
		return low;
	}

	int iPos = iz * width * height + iy * width + ix;
		
	return voxel[iPos];

}


unsigned char Image3D::GetVoxelAlpha(Vector3f vec)
{

	if ( lut == NULL ) return low;

	int ix = (int)((vec.x + 0.5f) * (width-1));
	int iy = (int)((vec.y + 0.5f) * (height-1));
	int iz = (int)((vec.z + 0.5f) * (depth-1));

	if ( ix < 0 || ix >= width || iy < 0 || iy >= height || iz < 0 || iz >= depth )
	{
		return low;
	}

	int iPos = iz * width * height + iy * width + ix;
	int intensity = voxel[iPos];
		
	return lut[(intensity-low)*4+3];

}

bool Image3D::GetSurfacePosition(int wx, int wy, float th, Vector3f eye, Vector3f &pos, Vector3f eye_pos, bool isPerspective)
{

       // Origin is left-buttom in OpenGL coordination
       // Converte the window coodinates to the OpenGL coordinates in your program
       Vector3f world_pos;


	   int lmax=256;		//lmaxÍAwidth,height,depthÌÅåÌlBi{NZj

       // Get opengl transform matrix
       GLint viewport[4];
       GLdouble mvmatrix[16], projmatrix[16];
       glGetIntegerv(GL_VIEWPORT, viewport);			//±±çÓAJi_jÌóÔîñðæÁÄ«Ä¢é
       glGetDoublev(GL_MODELVIEW_MATRIX, mvmatrix);		//±±çÓAJi_jÌóÔîñðæÁÄ«Ä¢é
       glGetDoublev(GL_PROJECTION_MATRIX, projmatrix);	//±±çÓAJi_jÌóÔîñðæÁÄ«Ä¢é

       // Get world coodinates
       float wz = 1024.0f;
       GLdouble objx, objy, objz;
       Vector3f dir;

	   //------ÈºAÊíÍAisPerspectiveðgíÈ¢(=0)ÌÅAelseÉüéB

       if( isPerspective )
	   {
               glReadPixels(wx, wy, 1, 1, GL_DEPTH_COMPONENT, GL_FLOAT, &wz);				//wx,wy©çobjx,objy,objzÉê­ÅÏ·ifvXlðæ¾µA£îñÉÏ·AÏ·ãÌlÍobjx,objy,objzÉüéj
               gluUnProject(wx, wy, wz, mvmatrix, projmatrix, viewport, &objx, &objy, &objz);	//iwx,wyÆß½wzð[hÀWnÌx,y,zÉÏ·µÄAobjx,objy,objzÉüêéj
               world_pos.SetVector((float)objx, (float)objy, (float)objz);
               dir.SetVector( (float)(objx - eye_pos.x), (float)(objy - eye_pos.y),
(float)(objz - eye_pos.z) );
               dir.Normalize();
       }
	   else
	   {
               glReadPixels(wx, wy, 1, 1, GL_DEPTH_COMPONENT, GL_FLOAT, &wz);				//wx,wy©çobjx,objy,objzÉê­ÅÏ·ifvXlðæ¾µA£îñÉÏ·AÏ·ãÌlÍobjx,objy,objzÉüéj
               gluUnProject(wx, wy, wz, mvmatrix, projmatrix, viewport, &objx, &objy, &objz);	//iwx,wyÆß½wzð[hÀWnÌx,y,zÉÏ·µÄAobjx,objy,objzÉüêéj
               world_pos.SetVector((float)objx, (float)objy, (float)objz);
               dir = eye;
       }
       // Get the initial point in the world coordinates
       int voxelPos, voxelValue;
       int ix, iy, iz;
       float alphaSum = 0.0f;
       Vector3f step = dir / (float)lmax / 4;

       for(int i=0; i<lmax*32.0f;i++)
	   {
               if( world_pos.x < -WORKSPACE_SIZE/2.0f * rx || world_pos.x >
WORKSPACE_SIZE/2.0f * rx ||
                       world_pos.y < -WORKSPACE_SIZE/2.0f * ry || world_pos.y >
WORKSPACE_SIZE/2.0f * ry ||
                       world_pos.z < -WORKSPACE_SIZE/2.0f * rz || world_pos.z >
WORKSPACE_SIZE/2.0f * rz )
			   {
                               world_pos += step;
               }
			   else
			   {
                       break;
               }
       }

       // Get the surface point
       for(int i=0; i<lmax*32.0f;i++)
	   {

				//-----¸µ«ÁÄA[hÀWnÌÍÍOÉo½çA\ÊÈµÆµÄI¹·éH
               if( world_pos.x < -WORKSPACE_SIZE/2.0f * rx || world_pos.x >
WORKSPACE_SIZE/2.0f * rx ||
                       world_pos.y < -WORKSPACE_SIZE/2.0f * ry || world_pos.y >
WORKSPACE_SIZE/2.0f * ry ||
                       world_pos.z < -WORKSPACE_SIZE/2.0f * rz || world_pos.z >
WORKSPACE_SIZE/2.0f * rz )
			   {
                               return false;
               }
			   else
			   {
                       // Forward current point
                       world_pos += step;

					   //----[hÀWn(-0.5`0.5,-0.5`0.5,-0.5`0.5)©ç (0-255,0-255,0-255)Æ{NZÊuÉÏ·
                       ix = (int)((world_pos.x + (float)WORKSPACE_SIZE/2.0f*rx) /
((float)WORKSPACE_SIZE * rx) * (width-1));
                       iy = (int)((world_pos.y + (float)WORKSPACE_SIZE/2.0f*ry) /
((float)WORKSPACE_SIZE * ry) * (height-1));
                       iz = (int)((world_pos.z + (float)WORKSPACE_SIZE/2.0f*rz) /
((float)WORKSPACE_SIZE * rz) * (depth-1));

                       // Accumulate alpha value
                       voxelPos = width*height*iz + width*iy + ix;
                       
					   //voxelValue = image[voxelPos];
					   voxelValue = voxel[voxelPos];


                       //float labelValue = label[voxelPos];
//					   float labelValue = lut[voxelPos];

                       //voxelValue = m_history.m_Image_s.m_p[voxelPos] + low;
					   if( sculpt_label[voxelPos] > 127 ){
						   alphaSum += lut[(voxelValue -low)*4 + 3]/ 65536.0f;
					   }
					   if ( alphaSum > th ) break;

               }
       }

       pos = world_pos;

       return true;


}
