# Supplementary material for: Augmented Endoscopic Images Overlaying Shape Changes in Bone Cutting Procedures
Source: PLoS One. 2016 Sep 1;11(9):e0161815. doi: 10.1371/journal.pone.0161815 (PMC5008631; doi:10.1371/journal.pone.0161815)
Supplement: S1 File — (ZIP) [file pone.0161815.s001.zip › S1 File/Source/BMGL/image.h]

/////////////////////////////////////////////////////////////////////////////
//
// image.h - Biomedical Graphics Library 
// Copyright(C) 2006-2008  M.Nakao  All rights reserved.
//
// E-Mail : meg@is.naist.jp
//
/////////////////////////////////////////////////////////////////////////////

#ifndef _IMG_H_
#define _IMG_H_

#include "stdafx.h"
#include "geometry.h"


class Image3D
{

public:
	int width;		// image width
	int height;		// image height
	int depth;		// image depth

	float rx;		// image ratio x
	float ry;		// image ratio y
	float rz;		// image ratio z 

	float rwidth;	// real image width (mm)
	float rheight;	// real image height (mm)
	float rdepth;	// real image depth (mm)
	float rmax;		// max real length (mm)

	int low;		// lowest voxel value
	int high;		// highest voxel value

	short *voxel;							// voxel value
	unsigned char *lut;		// color look up table
	unsigned char *sculpt_label;
	unsigned char *sculpt_label_goal;

	Image3D();
	~Image3D();

	bool InitImage(int sizeX, int sizeY, int sizeZ, float resX, float resY, float resZ, bool isSwap, int typeNum);
	bool InitFeature(int num);
	bool FreeImage();

	bool ReadLookUpTable(CString filepath, int num);					// Read look up table
	bool ReadImageRAW(CString filepath, bool isUpdate, int num);		// Read image (requres InitImage())
	bool ReadFeatureRAW(CString filepath, bool isUpdate);				// Read feature 

	bool WriteImageRAW(CString filepath);								// Write raw image
	bool WriteImageCubeRAW(CString filepath);
	bool WriteImageSphereRAW(CString filepath);
	bool WriteByteLabelRaw(BYTE* label, CString filepath);								// Write sculpt_label

	bool GetSurfacePosition(int wx, int wy, float th, Vector3f eye, Vector3f &pos, Vector3f eye_pos, bool isPerspective);
	bool ResizeVoxel( int inWidth, int inHeight, int inDepth, short *inputImg, unsigned short outWidth, unsigned short outHeight, unsigned short outDepth, short *&outputImg );
	short GetVoxelIntensity(Vector3f pos);
	unsigned char GetVoxelAlpha(Vector3f pos);
	float GetVolumeIntensity(BoundingBox bb, float step, int th);
	float GetVolumeAlpha(BoundingBox bb, float step, float th);

	void UpdateIntensityVolume(bool isUpdate, int num);
	void UpdateGradientVolume(bool isUpdate, int num);
	void UpdateColorLookUpTable(int num);
	void UpdateSculptLabel(CString filepath);
	bool UpdateSculptGoal(CString filepath);

	void RenderImage(Vector3f vec[4]);
	void RenderVolume(Vector3f eye);

private:
	int type;		// 0: no image, 1: 8bit image, 2: 16bit image
	bool swap;		// little or big endian 


};


#endif
