# Supplementary material for: Augmented Endoscopic Images Overlaying Shape Changes in Bone Cutting Procedures
Source: PLoS One. 2016 Sep 1;11(9):e0161815. doi: 10.1371/journal.pone.0161815 (PMC5008631; doi:10.1371/journal.pone.0161815)
Supplement: S1 File — (ZIP) [file pone.0161815.s001.zip › S1 File/Source/BMGL/matrix.h]

/////////////////////////////////////////////////////////////////////////////
//
// matrix.h - Biomedical Graphics Library 
// Copyright(C) 2006-2008  M.Nakao  All rights reserved.
//
// E-Mail : meg@is.naist.jp
//
/////////////////////////////////////////////////////////////////////////////

#ifndef _MATRIX_H_
#define _MATRIX_H_

#include "stdafx.h"


class Matrix3x3		// 3 by 3 matrix
{

public:
	float m[3][3];		// float[row][column]

	Matrix3x3();
	Matrix3x3(float r[3][3]);
	Matrix3x3(float r[9]);
	Matrix3x3(double r[9]);
	Matrix3x3(float t00, float t01, float t02, float t10, float t11, float t12, float t20, float t21, float t22);

	Matrix3x3 operator+(Matrix3x3 mat);
	Matrix3x3 operator-(Matrix3x3 mat);
	Matrix3x3 operator*(Matrix3x3 mat);
	Vector3f operator*(Vector3f vec);

	void Identity();
	void SetMatrix(float r[3][3]);
	void SetMatrix(float r[9]);
	void SetMatrix(float t00, float t01, float t02, float t10, float t11, float t12, float t20, float t21, float t22) ;

	void SetRotateMatrix(float a, Vector3f vec);
	void SetScaleMatrix(Vector3f vec);
	void Transpose();
	bool Inverse();

};


class Matrix4x4		// 4 by 4 matrix
{

public:
	float m[4][4];		// float[row][column]

	Matrix4x4();
	Matrix4x4(float r[4][4]);
	Matrix4x4(float r[16]);
	Matrix4x4(double r[16]);
	Matrix4x4(float t00, float t01, float t02, float t03,
			  float t10, float t11, float t12, float t13,
			  float t20, float t21, float t22, float t23,
			  float t30, float t31, float t32, float t33) ;

	Matrix4x4 operator+(Matrix4x4 mat);
	Matrix4x4 operator-(Matrix4x4 mat);
	Matrix4x4 operator*(Matrix4x4 mat);
	Vector4f operator*(Vector4f vec);

	void Identity();
	void SetMatrix(float r[4][4]);
	void SetMatrix(float r[16]);
	void SetMatrix(float t00, float t01, float t02, float t03,
	 			   float t10, float t11, float t12, float t13,
				   float t20, float t21, float t22, float t23,
				   float t30, float t31, float t32, float t33);

	void SetRotateMatrix(float a, Vector3f vec);
	void SetScaleMatrix(Vector3f vec);
	void SetTranslateMatrix(Vector3f vec);

	void Transpose();
	bool Inverse();

};

#endif
