# Supplementary material for: Augmented Endoscopic Images Overlaying Shape Changes in Bone Cutting Procedures
Source: PLoS One. 2016 Sep 1;11(9):e0161815. doi: 10.1371/journal.pone.0161815 (PMC5008631; doi:10.1371/journal.pone.0161815)
Supplement: S1 File — (ZIP) [file pone.0161815.s001.zip › S1 File/Source/BMGL/object.cpp]

/////////////////////////////////////////////////////////////////////////////
//
// matrix.h - Biomedical Graphics Library 
// Copyright(C) 2006-2008  M.Nakao  All rights reserved.
//
// E-Mail : meg@is.naist.jp
//
/////////////////////////////////////////////////////////////////////////////

#include "stdafx.h"
#include "object.h"


Object::Object()
{
	isDispVertex = false; 
	isDispLine = false; 
	isDispSurface = false; 
	isDispVolume = false;

	nNode = 0; 
	nLine = 0; 
	nTriangle = 0; 
	nTetra = 0; 
	vertex = 0; 
	line = 0; 
	triangle = 0;  
	tetra = 0; 
	type = 0; 
	nCount=0;

	flag = false;

}


Object::~Object()
{
	delete(vertex); 
	delete(line); 
	delete(triangle); 
	delete(tetra); 
}


bool Object::ReadObject(CString filepath)
{

	int i, j, num;
	char buf[256], dummy[256];

	ifstream fin;
	fin.open(filepath, ios::in);
	if(!fin.is_open()) { return false; }

	while(fin.getline(buf, sizeof(buf)))
	{
		// Reading headers
		if(strstr(buf, "nVertex ")){ sscanf(buf, "%s %d", &dummy, &num); InitVertex(num); continue; }
		if(strstr(buf, "nLine ")){ sscanf(buf, "%s %d", &dummy, &num); InitLine(num); continue; }
		if(strstr(buf, "nTriangle ")){ sscanf(buf, "%s %d", &dummy, &num); InitTriangle(num); continue; }
		if(strstr(buf, "nTetrahedron ")){ sscanf(buf, "%s %d", &dummy, &num); InitTetrahedron(num); break; }
	}

	while(fin.getline(buf, sizeof(buf))){ if(strstr(buf, "# Data ")) break; }

	while(!strstr(buf, "@1")){ fin >> buf; if(fin.eof()) return false; }

	for(i=0; i< nNode; i++)
	{
		fin >> vertex[i].coord.x >> vertex[i].coord.y >> vertex[i].coord.z
			>> vertex[i].isSurface >> vertex[i].isFreeze >> vertex[i].isSelect; 

		vertex[i].new_coord = vertex[i].coord;
	}

	int m=0;

	while(!strstr(buf, "@2")){ fin >> buf; if(fin.eof()) return false; }

	for(i=0; i< nLine; i++){
		Vector3f vec;
		int set[2];
		for(j=0; j<2; j++){ fin >> line[i].set[j]; set[j] = line[i].set[j]; }
		vec = vertex[set[1]].coord - vertex[set[0]].coord;
		float len = vec.GetLength();
	}

	while(!strstr(buf, "@3")){ fin >> buf; if(fin.eof()) return false; }

	for(i=0; i< nTriangle; i++){
		Vector3f vec, vec1, vec2, norm;
		int set[3];
		for(j=0; j<3; j++){ fin >> triangle[i].set[j]; set[j] = triangle[i].set[j]; vertex[set[j]].isSurface = true; }

		vec1 = vertex[triangle[i].set[1]].coord - vertex[triangle[i].set[0]].coord;
		vec2 = vertex[triangle[i].set[2]].coord - vertex[triangle[i].set[0]].coord;
		vec = vec1.CrossProduct(vec2);
		triangle[i].area = 0.5f * vec.GetLength();

		vertex[triangle[i].set[0]].area += triangle[i].area / 3.0f;
		vertex[triangle[i].set[1]].area += triangle[i].area / 3.0f;
		vertex[triangle[i].set[2]].area += triangle[i].area / 3.0f;
	}

	while(!strstr(buf, "@4")){ fin >> buf; if(fin.eof()) return false; }

	for(i=0; i< nTetra; i++){
		for(j=0; j<4; j++){
			fin >> tetra[i].set[j] ;
		}
		fin >> tetra[i].young >> tetra[i].poisson;
	}


	while(!strstr(buf, "@5")){
		fin >> buf;
		if(fin.eof()) return false;
	}

	for(i=0; i< nNode; i++){
		fin >> num;
		fin >> dummy;

		vertex[i].InitNeighborVertex(num);

		for(j=0; j<vertex[i].nNeighborVertex; j++){
			fin >> vertex[i].neighborVertex[j];
		}
	}
	fin.close();


	return true;

}

void Object::RenderVertex()
{
	GLUquadricObj* quadObj;
	quadObj = gluNewQuadric();
	gluQuadricDrawStyle (quadObj, GLU_FILL);
    gluQuadricNormals (quadObj, GLU_SMOOTH);

	for(int i=0; i<nNode; i++){

		if(vertex[i].isSelect){	glColor3f(0.0f, 1.0f, 0.0f); }
		else if(vertex[i].isFreeze) { glColor3f(1.0f, 0.0f, 0.0f); }
		else { glColor3f(0.0f, 0.0f, 1.0f);}

		glPushMatrix();
		glTranslatef(vertex[i].new_coord.x, vertex[i].new_coord.y, vertex[i].new_coord.z);
		gluSphere(quadObj, 0.0075f, 10, 10);
		glPopMatrix();

	}

}

void Object::RenderVertexCurvature( short *label, int nSize)
{

	GLUquadricObj* quadObj;
	quadObj = gluNewQuadric();
	gluQuadricDrawStyle (quadObj, GLU_FILL);
    gluQuadricNormals (quadObj, GLU_SMOOTH);

	int vx, vy, vz;
	int iPos;

	for(int i=0; i<nNode; i++){

		vx = (int)( (vertex[i].coord.x + 0.5f) * (nSize - 1) );
		vy = (int)( (vertex[i].coord.y + 0.5f) * (nSize - 1) );
		vz = (int)( (vertex[i].coord.z + 0.5f) * (nSize - 1) );
		iPos = nSize*nSize*vz + nSize*vy + vx;

		glColor3f(0.0f, 0.0f, 1.0f);

		glPushMatrix();
		glTranslatef(vertex[i].new_coord.x, vertex[i].new_coord.y, vertex[i].new_coord.z);
		gluSphere(quadObj, vertex[i].curv, 10, 10);
		//gluSphere(quadObj, 0.015f, 10, 10);
		glPopMatrix();


	}


}

void Object::RenderLine(Vector3f vec)
{

	Vector3f norm, coord;
	glLineWidth(1.0f);
	glColor3f(0.0f, 0.0f, 0.0f);

	for(int i=0; i <nLine; i++){
		glBegin(GL_LINES);
		for(int j = 0; j < 2; j++)
		{
			coord = vertex[line[i].set[j]].new_coord;
			glNormal3f(vec.x, vec.y, vec.z);
			glVertex3f(coord.x, coord.y, coord.z);
		}
		glEnd();
	}

}


void Object::RenderSurface()
{
	Vector3f norm, coord;
	glColor3f(1.0f, 1.0f, 1.0f);

	for(int i=0; i< nTriangle; i++)
	{
		glBegin(GL_TRIANGLES);
		for(int j = 0; j < 3; j++){
			norm = vertex[triangle[i].set[j]].new_normal;
			coord = vertex[triangle[i].set[j]].new_coord;
			glNormal3f(norm.x, norm.y, norm.z);
			glVertex3f(coord.x, coord.y, coord.z);
		}
		glEnd();
	}


}

void Object::RenderStress(float max_stress)
{

	int *nParentTetra = new int[nNode];

	for(int i=0; i< nNode; i++){
		vertex[i].stress = 0.0f;
		nParentTetra[i] = 0;
	}

	// ¸_PÊÅ~[[XÍðßÄ½Ï»
	for(int i=0; i< nTetra; i++){
		for(int j=0; j<4; j++){
			vertex[tetra[i].set[j]].stress += tetra[i].stress / 4.0f;
			nParentTetra[tetra[i].set[j]]++;
		}
	}

	for(int i=0; i< nNode; i++){
		vertex[i].stress /= (float) nParentTetra[i];
	}

	// max_stress ÌÆ«ÉÔÉÈéæ¤Â»
	Vector3f norm, coord;
	float stress;

	for(int i=0; i< nTriangle; i++)
	{
		glBegin(GL_TRIANGLES);
		for(int j = 0; j < 3; j++){
			norm = vertex[triangle[i].set[j]].new_normal;
			coord = vertex[triangle[i].set[j]].new_coord;
			stress = 1.0f - vertex[triangle[i].set[j]].stress / max_stress;

			glColor3f(1.0f, stress, stress);
			glNormal3f(norm.x, norm.y, norm.z);
			glVertex3f(coord.x, coord.y, coord.z);
		}
		glEnd();
	}


	delete [] nParentTetra;

}


void Object::ComputeNormal()
{
	float *weight = new float[nNode];
	Vector3f *normal = new Vector3f[nNode];
	memset(weight, 0, sizeof(float)*nNode);
	
	// Compute per-vertex normal vectors
	for(int i=0; i<nTriangle; i++){

		int tri_vert[3]; 
		for(int j=0; j<3; j++){
			tri_vert[j] = triangle[i].set[j];
		}

		triangle[i].vec[0] = vertex[tri_vert[1]].new_coord - vertex[tri_vert[0]].new_coord;
		triangle[i].vec[1] = vertex[tri_vert[2]].new_coord - vertex[tri_vert[1]].new_coord;
		triangle[i].vec[2] = vertex[tri_vert[0]].new_coord - vertex[tri_vert[2]].new_coord;
		triangle[i].len[0] = triangle[i].vec[0].GetLength();
		triangle[i].len[1] = triangle[i].vec[1].GetLength();
		triangle[i].len[2] = triangle[i].vec[2].GetLength();

		triangle[i].new_normal = triangle[i].vec[0].CrossProduct(triangle[i].vec[1]);
		triangle[i].new_normal.Normalize();

		weight[tri_vert[0]] += triangle[i].len[0]*triangle[i].len[0]+triangle[i].len[2]*triangle[i].len[2];
		weight[tri_vert[1]] += triangle[i].len[1]*triangle[i].len[1]+triangle[i].len[0]*triangle[i].len[0];
		weight[tri_vert[2]] += triangle[i].len[2]*triangle[2].len[1]+triangle[i].len[1]*triangle[i].len[1];


		normal[tri_vert[0]] += triangle[i].new_normal * weight[tri_vert[0]];
		normal[tri_vert[1]] += triangle[i].new_normal * weight[tri_vert[1]];
		normal[tri_vert[2]] += triangle[i].new_normal * weight[tri_vert[2]];

	}


	for(int i=0; i<nNode; i++){
		vertex[i].new_normal = normal[i] / weight[i];
		vertex[i].new_normal.Normalize();
	}

	delete [] weight;
	delete [] normal;

}


void Object::Rotate(float angle, Vector3f axis)
{

	Matrix3x3 rotate_matrix;
	rotate_matrix.SetRotateMatrix(angle, axis);	

	for( int i=0; i<nNode; i++)
		vertex[i].new_coord = rotate_matrix * (vertex[i].new_coord - bb.center) + bb.center;

	bb.Rotate(angle, axis);

}

void Object::Scale(Vector3f scale)
{

	for( int i=0; i<nNode; i++)
	{
		vertex[i].new_coord.x = (vertex[i].new_coord.x - bb.center.x) * scale.x + bb.center.x;
		vertex[i].new_coord.y = (vertex[i].new_coord.y - bb.center.y) * scale.y + bb.center.y;
		vertex[i].new_coord.z = (vertex[i].new_coord.z - bb.center.z) * scale.z + bb.center.z;
	}

	bb.Scale(scale);

}

void Object::Translate(Vector3f trans)
{
	for( int i=0; i<nNode; i++)
		vertex[i].new_coord += trans;

	bb.Translate(trans);

}


void Object::InitBoundingBox()
{

	Vector3f min, max;

	min = vertex[0].coord;
	max = vertex[0].coord;

	for(int i=1; i<nNode; i++)
	{
		if (min.x > vertex[i].coord.x) min.x = vertex[i].coord.x;
		if (max.x < vertex[i].coord.x) max.x = vertex[i].coord.x;
		if (min.y > vertex[i].coord.y) min.y = vertex[i].coord.y;
		if (max.y < vertex[i].coord.y) max.y = vertex[i].coord.y;
		if (min.z > vertex[i].coord.z) min.z = vertex[i].coord.z;
		if (max.z < vertex[i].coord.z) max.z = vertex[i].coord.z;
	}

	bb_ref.center = (min + max)/ 2.0f;
	bb_ref.axisX.SetVector(max.x - min.x, 0.0f, 0.0f);
	bb_ref.axisY.SetVector(0.0f, max.y - min.y, 0.0f);
	bb_ref.axisZ.SetVector(0.0f, 0.0f, max.z - min.z);

	min = vertex[0].new_coord;
	max = vertex[0].new_coord;

	for(int i=1; i<nNode; i++)
	{
		if (min.x > vertex[i].new_coord.x) min.x = vertex[i].new_coord.x;
		if (max.x < vertex[i].new_coord.x) max.x = vertex[i].new_coord.x;
		if (min.y > vertex[i].new_coord.y) min.y = vertex[i].new_coord.y;
		if (max.y < vertex[i].new_coord.y) max.y = vertex[i].new_coord.y;
		if (min.z > vertex[i].new_coord.z) min.z = vertex[i].new_coord.z;
		if (max.z < vertex[i].new_coord.z) max.z = vertex[i].new_coord.z;
	}

	bb.center = (min + max)/ 2.0f;
	bb.axisX.SetVector(max.x - min.x, 0.0f, 0.0f);
	bb.axisY.SetVector(0.0f, max.y - min.y, 0.0f);
	bb.axisZ.SetVector(0.0f, 0.0f, max.z - min.z);

}


void Object::RenderBoundingBox(Vector3f eye)
{
	bb.RenderBoundingBox(eye);
}
