# Supplementary material for: Augmented Endoscopic Images Overlaying Shape Changes in Bone Cutting Procedures
Source: PLoS One. 2016 Sep 1;11(9):e0161815. doi: 10.1371/journal.pone.0161815 (PMC5008631; doi:10.1371/journal.pone.0161815)
Supplement: S1 File — (ZIP) [file pone.0161815.s001.zip › S1 File/Source/BMGL/object.h]

/////////////////////////////////////////////////////////////////////////////
//
// matrix.h - Biomedical Graphics Library 
// Copyright(C) 2006-2008  M.Nakao  All rights reserved.
//
// E-Mail : meg@is.naist.jp
//
/////////////////////////////////////////////////////////////////////////////

#ifndef _OBJECT_H_
#define _OBJECT_H_

#include "vector.h"
#include "matrix.h"
#include "geometry.h"

#define TETLIBRARY

class Object
{

public:
	int type;				
	BOOL isDispVertex;
	BOOL isDispLine;
	BOOL isDispSurface;
	BOOL isDispVolume;

	int nNode;			// the number of vertices
	int nLine;			// the number of lines
	int nTriangle;		// the number of triangles 
	int nTetra;			// the number of tetrahedra

	Vertex *vertex;			// vertices
	Line *line;				// lines
	Triangle *triangle;		// triangles
	Tetrahedron *tetra;		// tetrahedra

	BoundingBox bb;			// Bounding box
	BoundingBox bb_ref;		// Bounding box for texture reference

	int nCount;
	bool flag;

	Object();
	~Object();

	void InitVertex(int a){ if(vertex) delete [] vertex; nNode = a;  vertex = new Vertex[nNode];}
	void InitLine(int a){ if(line) delete [] line; nLine = a; line = new Line[nLine];}
	void InitTriangle(int a){ if(triangle) delete [] triangle; nTriangle = a; triangle = new Triangle[nTriangle];}
	void InitTetrahedron(int a){ if(tetra) delete [] tetra; nTetra = a; tetra = new Tetrahedron[nTetra];}

	bool ReadObject(CString filepath);
	void ComputeNormal();
	
	void InitBoundingBox();
	void RenderBoundingBox(Vector3f eye);
	void Rotate(float angle, Vector3f axis);
	void Scale(Vector3f scale);
	void Translate(Vector3f trans);
	
	void RenderVertex();
	void RenderVertexCurvature(short *label, int nSize);
	void RenderLine(Vector3f vec);
	void RenderSurface();
	void RenderStress(float max_stress);

};


#endif
