# Supplementary material for: Augmented Endoscopic Images Overlaying Shape Changes in Bone Cutting Procedures
Source: PLoS One. 2016 Sep 1;11(9):e0161815. doi: 10.1371/journal.pone.0161815 (PMC5008631; doi:10.1371/journal.pone.0161815)
Supplement: S1 File — (ZIP) [file pone.0161815.s001.zip › S1 File/Source/BMGL/proxygeometry.cpp]

/////////////////////////////////////////////////////////////////////////////
//
// matrix.h - Biomedical Graphics Library 
// Copyright(C) 2006-2008  M.Nakao  All rights reserved.
//
// E-Mail : meg@is.naist.jp
//
/////////////////////////////////////////////////////////////////////////////


#include "stdafx.h"
#include "proxygeometry.h"


ProxyGeometry::ProxyGeometry() 
{ 

	nPlane = 0; 
	plane = 0;
	nPolygon = 0; 
	minD = 0.0f; 
	maxD = 0.0f; 
	
	pitch = sqrt(3.0f) / MAX_PROXY_PLANE * WORKSPACE_SIZE ; 
	if(!plane) plane = new ProxyPlane[MAX_PROXY_PLANE]; 
}


ProxyGeometry::ProxyGeometry(float pi) 
{ 
	nPlane = 0; 
	plane = 0;
	nPolygon = 0; 
	minD = 0.0f; 
	maxD = 0.0f; 
	
	pitch = pi; 
	if(!plane) plane = new ProxyPlane[MAX_PROXY_PLANE]; 
}


ProxyGeometry::~ProxyGeometry()
{
	if(plane) delete [] plane;
}


bool ProxyGeometry::AddProxyPolygonCoord(Object *obj, Vector3f eye, Vector3f coord, int tetra_index, int plane_num, int set1, int set2, Vector3f* polyCoordList, int result)
{

	Vector3f coord1, coord2, new_coord1, new_coord2;
	Vector3f new_coord, tex_coord;
	float t;

	// two vertices composing one edge 
	coord1 = obj->vertex[obj->tetra[tetra_index].set[set1]].coord;
	coord2 = obj->vertex[obj->tetra[tetra_index].set[set2]].coord;
	new_coord1 = obj->vertex[obj->tetra[tetra_index].set[set1]].new_coord;
	new_coord2 = obj->vertex[obj->tetra[tetra_index].set[set2]].new_coord;

	float val = eye*(new_coord2-new_coord1) ;
	if(val == 0.0f) return false;
	t = eye*(coord - new_coord1) / val;

	if(t>=0.0f && t<=1.0f)
	{
		new_coord = new_coord1*(1-t) + new_coord2*t;

		// check defined coord
		for( int i=0; i<result; i++ ){
			if( new_coord == polyCoordList[i] ){
				return false;
			}
		}

		// add to polyCoordList
		polyCoordList[result] = new_coord;

		if(obj->type == 0) tex_coord = coord1*(1-t) + coord2*t;
		else tex_coord = new_coord1*(1-t) + new_coord2*t;

		if(plane_num > nPlane) { return false; }

		AddCoord(plane_num, new_coord, tex_coord);
		return true;
	}

	return false;

}

bool ProxyGeometry::UpdateProxyGeometry(Object *obj, Vector3f eye)
{

	//pitch = sqrt(3.0f) / MAX_PROXY_PLANE * WORKSPACE_SIZE ; 
	pitch = sqrt(3.0f) / CUR_PROXY_PLANE * WORKSPACE_SIZE ; 

	// initialize proxy geometry
	nPolygon = 0;
	for(int i=0; i<nPlane; i++) 
	{
		for(int j=0; j<plane[i].nPoly; j++) plane[i].poly[j].nCoord = 0;
		plane[i].nPoly = 0;
	}

	//
	// Get global minD (far plane) and maxD (near plane) parameters from all vertices
	// Verteices are parameterized in eye direction by calculating eye * coord
	// A parameter d means relative distance of vertices from origin in eye direction
	//
	minD = -1.0f * (eye * obj->vertex[0].new_coord);
	maxD = minD;

	int minNode = 0;

	for(int i=1; i<obj->nNode; i++)
	{
		float d = -1.0f * (eye * obj->vertex[i].new_coord);
		if(minD > d) { minD = d; minNode = i; }
		if(maxD < d) { maxD = d; }
	}

	nPlane = (int)(abs(maxD-minD)/pitch);
	if( nPlane > MAX_PROXY_PLANE) { 
		nPlane = MAX_PROXY_PLANE; 
		pitch = (float) ((abs(maxD-minD)) / MAX_PROXY_PLANE);
	}

	Vector3f *planeCoordList;
	planeCoordList = new Vector3f[nPlane];

	for(int i=0; i<nPlane; i++)
	{
		planeCoordList[i] = obj->vertex[minNode].new_coord - eye*(pitch*i);
	}
		
	//
	// Create vertices of proxy polygons 
	// Vertices are defined by detecting intersection between proxy planes and edges of all tetrahedra
	//
	for(int i=0; i<obj->nTetra; i++)
	{	
		// Get local minD and maxD for this tetrahedron
		float d[4], maxd, mind;

		d[0] = -1.0f * (eye * obj->vertex[obj->tetra[i].set[0]].new_coord);
		d[1] = -1.0f * (eye * obj->vertex[obj->tetra[i].set[1]].new_coord);
		d[2] = -1.0f * (eye * obj->vertex[obj->tetra[i].set[2]].new_coord);
		d[3] = -1.0f * (eye * obj->vertex[obj->tetra[i].set[3]].new_coord);

		maxd = d[0]; mind = d[0]; 
		Vector3f min_coord = obj->vertex[obj->tetra[i].set[0]].new_coord;
		for(int j=1; j<4; j++)
		{
			if(mind > d[j]) { mind = d[j]; min_coord = obj->vertex[obj->tetra[i].set[j]].new_coord; }
			if(maxd < d[j]) maxd = d[j];
		}

		int nplane = (int)((maxd - mind)/pitch) + 1;	// the number of planes covering this tetrahedron
		int min_plane = (int)((mind - minD)/pitch);		// 1st plane index in entire proxy geometry

		Vector3f coord;
		int cur_plane;

		for(int j=0; j<nplane; j++)
		{
			int result = 0;
			coord = min_coord - eye*(j*pitch);
			cur_plane = min_plane + j;
			if( cur_plane >= nPlane ) {
				break;
			}

			Vector3f polyCoordList[4];

			// Check intersection between proxy planes and all edge and register the intersection points
			if(AddProxyPolygonCoord(obj, eye, planeCoordList[cur_plane], i, cur_plane, 0, 1, polyCoordList, result)) result++;
			if(AddProxyPolygonCoord(obj, eye, planeCoordList[cur_plane], i, cur_plane, 0, 2, polyCoordList, result)) result++;
			if(AddProxyPolygonCoord(obj, eye, planeCoordList[cur_plane], i, cur_plane, 0, 3, polyCoordList, result)) result++;
			if( result != 3 ) 
			{
				if(AddProxyPolygonCoord(obj, eye, planeCoordList[cur_plane], i, cur_plane, 1, 2, polyCoordList, result)) result++;
				if( result <= 3 ) if(AddProxyPolygonCoord(obj, eye, planeCoordList[cur_plane], i, cur_plane, 1, 3, polyCoordList, result)) result++;
				if( result <= 3 ) if(AddProxyPolygonCoord(obj, eye, planeCoordList[cur_plane], i, cur_plane, 2, 3, polyCoordList, result)) result++;
			}

			if(result == 3 || result == 4) 
			{
				plane[cur_plane].nPoly++;
				nPolygon++;
			}

			if(result > 4) 
			{ 
				;
			}

		}

	}
		
	delete(planeCoordList);

	return true;

}


void ProxyGeometry::RenderProxyGeometry(Vector3f eye)
{

	// Render proxy geometry 
	glEnable (GL_DEPTH_TEST);
	glEnable (GL_TEXTURE_3D);
	glEnable (GL_BLEND);
	glBlendFunc (GL_SRC_ALPHA, GL_ONE_MINUS_SRC_ALPHA);

	glColor3f (1.0f, 1.0f, 1.0f);

	glUniform1i( glGetUniformLocation(gl2Program, "flag" ), 1 );
	glUniform1f( glGetUniformLocation(gl2Program, "pitch" ), pitch );


	for(int i=0; i<nPlane; i++)
	{
		for(int j=0; j<plane[i].nPoly; j++)
		{
			if(plane[i].poly[j].nCoord == 3)
			{
				glBegin(GL_TRIANGLES);
				for(int k=0; k<3; k++)
				{
					glTexCoord3f( plane[i].poly[j].tex_coord[k].x  + 0.5f, 
								  plane[i].poly[j].tex_coord[k].y  + 0.5f,
								  plane[i].poly[j].tex_coord[k].z  + 0.5f );

					glVertex3f( plane[i].poly[j].new_coord[k].x, 
								plane[i].poly[j].new_coord[k].y, 
								plane[i].poly[j].new_coord[k].z);
				}
				glEnd();
					
			}
			else if(plane[i].poly[j].nCoord == 4)
			{
				glBegin(GL_QUAD_STRIP);
				for(int k=0; k<4; k++)
				{
					glTexCoord3f( plane[i].poly[j].tex_coord[k].x  + 0.5f, 
								  plane[i].poly[j].tex_coord[k].y  + 0.5f,
								  plane[i].poly[j].tex_coord[k].z  + 0.5f );

					glVertex3f( plane[i].poly[j].new_coord[k].x, 
								plane[i].poly[j].new_coord[k].y, 
								plane[i].poly[j].new_coord[k].z);
				}
				glEnd();
		
			}
		}
	}

	glDisable (GL_DEPTH_TEST);
	glDisable (GL_BLEND);
	glDisable(GL_TEXTURE_3D);

}


void ProxyGeometry::UpdateProxyGeometry(Object *obj, int nObject, int num, int minNode, Vector3f eye)
{
	
	if (obj == NULL) return;
		
	Vector3f *planeCoordList;
	planeCoordList = new Vector3f[nPlane];

	for(int i=0; i<nPlane; i++)
	{
		planeCoordList[i] = obj->vertex[minNode].new_coord - eye*(pitch*i);
	}
				
	for(int i=0; i<obj->nTetra; i++)
	{	
		// Get local minD and maxD for this tetrahedron
		float d[4], maxd, mind;

		d[0] = -1.0f * (eye * obj->vertex[obj->tetra[i].set[0]].new_coord);
		d[1] = -1.0f * (eye * obj->vertex[obj->tetra[i].set[1]].new_coord);
		d[2] = -1.0f * (eye * obj->vertex[obj->tetra[i].set[2]].new_coord);
		d[3] = -1.0f * (eye * obj->vertex[obj->tetra[i].set[3]].new_coord);

		maxd = d[0]; mind = d[0]; 
		Vector3f min_coord = obj->vertex[obj->tetra[i].set[0]].new_coord;
		for(int j=1; j<4; j++)
		{
			if(mind > d[j]) { mind = d[j]; min_coord = obj->vertex[obj->tetra[i].set[j]].new_coord; }
			if(maxd < d[j]) maxd = d[j];
		}

		int nplane = (int)((maxd - mind)/pitch) + 1;	// the number of planes covering this tetrahedron
		int min_plane = (int)((mind - minD)/pitch);		// 1st plane index in entire proxy geometry
		if( min_plane % nObject != num ) {	
			min_plane += num - min_plane % nObject; 
		}


		Vector3f coord;
		int cur_plane;

		for(int j=0; j<nplane; j=j+nObject)
		{
			int result = 0;
			coord = min_coord - eye*(j*pitch);
			cur_plane = min_plane + j;
			if( cur_plane >= nPlane ) break;

			Vector3f polyCoordList[4];

			// Check intersection between proxy planes and all edge and register the intersection points
			if(AddProxyPolygonCoord(obj, eye, planeCoordList[cur_plane], i, cur_plane, 0, 1, polyCoordList, result)) result++;
			if(AddProxyPolygonCoord(obj, eye, planeCoordList[cur_plane], i, cur_plane, 0, 2, polyCoordList, result)) result++;
			if(AddProxyPolygonCoord(obj, eye, planeCoordList[cur_plane], i, cur_plane, 0, 3, polyCoordList, result)) result++;
			if( result != 3 ) 
			{
				if(AddProxyPolygonCoord(obj, eye, planeCoordList[cur_plane], i, cur_plane, 1, 2, polyCoordList, result)) result++;
				if( result <= 3 ) if(AddProxyPolygonCoord(obj, eye, planeCoordList[cur_plane], i, cur_plane, 1, 3, polyCoordList, result)) result++;
				if( result <= 3 ) if(AddProxyPolygonCoord(obj, eye, planeCoordList[cur_plane], i, cur_plane, 2, 3, polyCoordList, result)) result++;
			}

			if(result == 3 || result == 4) 
			{
				plane[cur_plane].nPoly++;
				nPolygon++;
			}

			if(result > 4) 
			{ 
				;
			}

		}

	}

	delete(planeCoordList);

}


int ProxyGeometry::UpdateMultiProxyGeometry(Object *obj, Object *obj1, Object *obj2, Object *obj3, Vector3f eye)
{

	int nObject = 0;
	pitch = sqrt(3.0f) / MAX_PROXY_PLANE * WORKSPACE_SIZE; 

	// initialize proxy geometry
	nPolygon = 0;
	for(int i=0; i<nPlane; i++) 
	{
		for(int j=0; j<plane[i].nPoly; j++) plane[i].poly[j].nCoord = 0;
		plane[i].nPoly = 0;
	}

	//
	// Get global minD (far plane) and maxD (near plane) parameters from all vertices
	// Verteices are parameterized in eye direction by calculating eye * coord
	// A parameter d means relative distance of vertices from origin in eye direction
	//
	minD = -1.0f * (eye * obj->vertex[0].new_coord);
	maxD = minD;

	int minNode = 0;

	if ( obj == NULL ) return false;

	for(int i=1; i<obj->nNode; i++)
	{
		float d = -1.0f * (eye * obj->vertex[i].new_coord);
		if(minD > d) { minD = d; minNode = i; }
		if(maxD < d) { maxD = d; }
	}

	nObject++;

	if( obj1 != NULL )
	{
		for(int i=1; i<obj1->nNode; i++)
		{
			float d = -1.0f * (eye * obj1->vertex[i].new_coord);
			if(minD > d) { minD = d; minNode = i; }
			if(maxD < d) { maxD = d; }
		}
		nObject++;

	}

	if( obj2 != NULL )
	{
		for(int i=0; i<obj2->nNode; i++)
		{
			float d = -1.0f * (eye * obj2->vertex[i].new_coord);
			if(minD > d) { minD = d; minNode = i; }
			if(maxD < d) { maxD = d; }
		}
		nObject++;
	}

	if( obj3 != NULL )
	{
		for(int i=0; i<obj3->nNode; i++)
		{
			float d = -1.0f * (eye * obj3->vertex[i].new_coord);
			if(minD > d) { minD = d; minNode = i; }
			if(maxD < d) { maxD = d; }
		}
		nObject++;

	}


	nPlane = (int)(abs(maxD-minD)/pitch);
	if( nPlane > MAX_PROXY_PLANE) { 
		nPlane = MAX_PROXY_PLANE; 
		pitch = (float) ((abs(maxD-minD)) / MAX_PROXY_PLANE);
	}


	// Create vertices for shaping proxy polygons 
	// Vertices are defined by detecting intersection between proxy planes and edges of all tetrahedra
	UpdateProxyGeometry(obj, nObject, 0, minNode, eye); 
	UpdateProxyGeometry(obj1, nObject, 1, minNode, eye); 
	UpdateProxyGeometry(obj2, nObject, 2, minNode, eye); 
	UpdateProxyGeometry(obj3, nObject, 3, minNode, eye); 

	return nObject;

}


void ProxyGeometry::RenderMultiProxyGeometry(int nObject, Vector3f eye)
{

	// Render proxy geometry 	
	glEnable (GL_DEPTH_TEST);
	glEnable (GL_TEXTURE_3D);
	glEnable (GL_BLEND);
	glBlendFunc (GL_SRC_ALPHA, GL_ONE_MINUS_SRC_ALPHA);

	glUniform1i( glGetUniformLocation(gl2Program, "flag" ), 2 );
	glUniform1f( glGetUniformLocation(gl2Program, "pitch" ), pitch );


	for(int i=0; i<nPlane; i++)
	{
		if( i%nObject == 0 ) 
		{
			glColor4f(1.0f, 1.0f, 1.0f, 1.0f);
			glUniform1i( glGetUniformLocation(gl2Program, "gray" ), 0 );
			glUniform1i( glGetUniformLocation(gl2Program, "gradx" ), 1 );
			glUniform1i( glGetUniformLocation(gl2Program, "grady" ), 2 );
			glUniform1i( glGetUniformLocation(gl2Program, "gradz" ), 3 );
			glUniform1i( glGetUniformLocation(gl2Program, "lut" ), 4 );
		}
		else 
		{
			if( nObject == 4 && i%nObject == 1) glColor4f(1.0f, 1.0f, 1.0f, 0.5f);
			else  glColor4f(0.0f, 1.0f, 1.0f, 1.0f);
			glUniform1i( glGetUniformLocation(gl2Program, "gray" ), 5 );
			glUniform1i( glGetUniformLocation(gl2Program, "gradx" ), 6 );
			glUniform1i( glGetUniformLocation(gl2Program, "grady" ), 7 );
			glUniform1i( glGetUniformLocation(gl2Program, "gradz" ), 8 );
			glUniform1i( glGetUniformLocation(gl2Program, "lut" ), 9 );
		}


		for(int j=0; j<plane[i].nPoly; j++)
		{
			if(plane[i].poly[j].nCoord == 3)
			{
				glBegin(GL_TRIANGLES);
				for(int k=0; k<3; k++)
				{
					glTexCoord3f( plane[i].poly[j].tex_coord[k].x + 0.5f, 
								  plane[i].poly[j].tex_coord[k].y + 0.5f,
								  plane[i].poly[j].tex_coord[k].z + 0.5f );

					glVertex3f( plane[i].poly[j].new_coord[k].x, 
								plane[i].poly[j].new_coord[k].y, 
								plane[i].poly[j].new_coord[k].z );
				}
				glEnd();
					
			}
			else if(plane[i].poly[j].nCoord == 4)
			{
				glBegin(GL_QUAD_STRIP);
				for(int k=0; k<4; k++)
				{
					glTexCoord3f( plane[i].poly[j].tex_coord[k].x + 0.5f, 
								  plane[i].poly[j].tex_coord[k].y + 0.5f,
								  plane[i].poly[j].tex_coord[k].z + 0.5f );

					glVertex3f( plane[i].poly[j].new_coord[k].x, 
								plane[i].poly[j].new_coord[k].y, 
								plane[i].poly[j].new_coord[k].z );
				}
				glEnd();
		
			}
		}
	}

	
	glDisable (GL_BLEND);
	glDisable(GL_TEXTURE_3D);
	glEnable (GL_DEPTH_TEST);
}
