# Supplementary material for: Augmented Endoscopic Images Overlaying Shape Changes in Bone Cutting Procedures
Source: PLoS One. 2016 Sep 1;11(9):e0161815. doi: 10.1371/journal.pone.0161815 (PMC5008631; doi:10.1371/journal.pone.0161815)
Supplement: S1 File — (ZIP) [file pone.0161815.s001.zip › S1 File/Source/BMGL/proxygeometry.h]

/////////////////////////////////////////////////////////////////////////////
//
// matrix.h - Biomedical Graphics Library 
// Copyright(C) 2006-2008  M.Nakao  All rights reserved.
//
// E-Mail : meg@is.naist.jp
//
/////////////////////////////////////////////////////////////////////////////

#ifndef _PG_H_
#define _PG_H_


#include "vector.h"
#include "object.h"

class ProxyPolygon
{

public:
	int nCoord;					// the number of vertices added (triangle�F3, square�F4)
	Vector3f new_coord[4];		// vertex coodinates
	Vector3f tex_coord[4];		// texture coordinates

	ProxyPolygon(){ nCoord = 0; }
	void AddCoord(Vector3f vec1, Vector3f vec2) { 
		if(nCoord < 0 || nCoord > 4) return; 
		new_coord[nCoord] = vec1; 
		tex_coord[nCoord] = vec2; 
		nCoord++; 
	}
};


class ProxyPlane
{

public:
	int nPoly;				// the number of proxy polygons in this proxy plane
	ProxyPolygon *poly;		// proxy polygons

	ProxyPlane() { nPoly = 0; poly = 0; poly = new ProxyPolygon[MAX_PROXY_POLYGON]; }
	~ProxyPlane() { if(poly) delete [] poly; }
	void AddCoord(Vector3f vec1, Vector3f vec2) {  poly[nPoly].AddCoord(vec1, vec2); }

};


class ProxyGeometry
{

public:
	int nPlane;				// the number of proxy planes
	int nPolygon;			// the number of proxy polygons
	ProxyPlane *plane;		// proxy planes
	float maxD, minD;		// proxy plane minD and maxD
	float pitch;			// proxy plane pitch

	ProxyGeometry();
	~ProxyGeometry();
	ProxyGeometry(float pi);

	void Init(float pi) { pi = pitch, delete(plane); plane = new ProxyPlane[MAX_PROXY_PLANE]; }
	void AddCoord(int d, Vector3f vec1, Vector3f vec2){ plane[d].AddCoord(vec1, vec2); }
	bool AddProxyPolygonCoord(Object *obj, Vector3f eye, Vector3f coord, int tetra_index, int plane_num, int set1, int set2, Vector3f* polyCoordList, int result);
	bool UpdateProxyGeometry(Object *obj, Vector3f eye);
	void RenderProxyGeometry(Vector3f eye);

	void UpdateProxyGeometry(Object *obj, int nObject, int num, int minNode, Vector3f eye);
	int UpdateMultiProxyGeometry(Object *obj, Object *obj1, Object *obj2, Object *obj3, Vector3f eye);
	void RenderMultiProxyGeometry(int nObject, Vector3f eye);

};


#endif
