# Supplementary material for: Augmented Endoscopic Images Overlaying Shape Changes in Bone Cutting Procedures
Source: PLoS One. 2016 Sep 1;11(9):e0161815. doi: 10.1371/journal.pone.0161815 (PMC5008631; doi:10.1371/journal.pone.0161815)
Supplement: S1 File — (ZIP) [file pone.0161815.s001.zip › S1 File/Source/FeatureView.cpp]

// FeatureView.cpp : Implementation File
#include "stdafx.h"
#include "LVBasicFrameworkDoc.h"
#include "FeatureView.h"
#include "Utility/trackball2.h"


/////////////////////////////////////////////////////////////////////////////
// FeatureView

IMPLEMENT_DYNCREATE(FeatureView, CView)

FeatureView::FeatureView()
{
	quadObj = gluNewQuadric();
	gluQuadricDrawStyle (quadObj, GLU_FILL);
    gluQuadricNormals (quadObj, GLU_SMOOTH);

	isInit = false;

}

FeatureView::~FeatureView()
{
}


BEGIN_MESSAGE_MAP(FeatureView, CView)
	//{{AFX_MSG_MAP(FeatureView)
	ON_WM_DESTROY()
	ON_WM_CREATE()
	ON_WM_SIZE()
	ON_WM_TIMER()
	ON_WM_LBUTTONDOWN()
	ON_WM_LBUTTONUP()
	ON_WM_RBUTTONDOWN()
	ON_WM_RBUTTONUP()
	ON_WM_MBUTTONDOWN()
	ON_WM_MBUTTONUP()
	ON_WM_KEYDOWN()
	ON_WM_MOUSEMOVE()
	ON_WM_MOUSEWHEEL()
	//}}AFX_MSG_MAP
END_MESSAGE_MAP()

/////////////////////////////////////////////////////////////////////////////
// FeatureView Drawing

void FeatureView::OnDraw(CDC* pDC)
{

	if( pDoc->updateView != 2 ) return;

	if( pDoc->isReady ) {

		pDoc->isReady = false;
		wglMakeCurrent(pDoc->sub_DC, pDoc->sub_GLRC);
		DrawOpenGL();							// Draw Scene
		SwapBuffers(pDC->m_hDC);
		pDoc->isReady = true;
		pDoc->updateView = 1;

	}

}

/////////////////////////////////////////////////////////////////////////////
// FeatureView Assertion

#ifdef _DEBUG
void FeatureView::AssertValid() const
{
	CView::AssertValid();
}

void FeatureView::Dump(CDumpContext& dc) const
{
	CView::Dump(dc);
}
#endif //_DEBUG

/////////////////////////////////////////////////////////////////////////////
// FeatureView Message Handler


BOOL FeatureView::PreCreateWindow(CREATESTRUCT& cs) 
{

	cs.style |= WS_CLIPSIBLINGS | WS_CLIPCHILDREN ;

	return CView::PreCreateWindow(cs);
}


int FeatureView::OnCreate(LPCREATESTRUCT lpCreateStruct) 
{
	if (CView::OnCreate(lpCreateStruct) == -1)
		return -1;

	InitializeOpenGL(); 

	return 0;
}

void FeatureView::OnDestroy() 
{
	CView::OnDestroy();
	wglMakeCurrent(NULL,NULL);  // delete current context
	wglDeleteContext(m_GLRC);   // delete rendering context
	delete m_pDC;				// delete device context

}


bool FeatureView::InitializeOpenGL(void)
{	

	pDoc = GetDocument();						// get current document

	m_pDC = new CClientDC(this);				// create device context
	SetupPixelFormat(m_pDC->m_hDC);				// set pixel format
	m_GLRC = wglCreateContext(m_pDC->m_hDC);	// create rendering context
	wglMakeCurrent(m_pDC->m_hDC, m_GLRC);		// create current context

	pDoc->sub_DC = m_pDC->m_hDC;
	pDoc->sub_GLRC = m_GLRC;

	SetTimer(FEATURE_TIMER, 30, NULL);				// set refresh rate
	isInit = true;

	CRect CltSz;
	GetClientRect(&CltSz);
	int width  = CltSz.right - CltSz.left;		// NCAgGAÌ
	int height = CltSz.bottom - CltSz.top;		// NCAgGAÌ³

	OnSize(0, width, height);					

	GLfloat light_ambient[]  = {0.4f, 0.4f, 0.4f, 1.0f};
	GLfloat light_diffuse[]  = {0.8f, 0.8f, 0.8f, 1.0f};
	GLfloat light_specular[] = {0.4f, 0.4f, 0.4f, 1.0f};
	GLfloat light_position[] = {0.0f, 0.0f, -256.0f, 1.0f};

	GLfloat material_ambient[]  = {0.4f, 0.4f, 0.4f, 1.0f};
	GLfloat material_diffuse[]  = {0.8f, 0.8f, 0.8f, 1.0f};
	GLfloat material_specular[] = {0.4f, 0.4f, 0.4f, 1.0f};
	GLfloat material_shininess[] = {20.0f};

	glShadeModel(GL_SMOOTH);

	glEnable(GL_AUTO_NORMAL);
	glEnable(GL_NORMALIZE);
	glEnable(GL_DEPTH_TEST);

	glLightfv(GL_LIGHT0, GL_AMBIENT, light_ambient);
	glLightfv(GL_LIGHT0, GL_DIFFUSE, light_diffuse);
	glLightfv(GL_LIGHT0, GL_SPECULAR, light_specular);
	glLightfv(GL_LIGHT0, GL_POSITION, light_position);
	glEnable(GL_LIGHTING);
	glEnable(GL_LIGHT0);

	glMaterialfv(GL_FRONT_AND_BACK, GL_DIFFUSE, material_diffuse);
	glMaterialfv(GL_FRONT_AND_BACK, GL_AMBIENT, material_ambient);
	glMaterialfv(GL_FRONT_AND_BACK, GL_SPECULAR, material_specular);
	glMaterialfv(GL_FRONT_AND_BACK, GL_SHININESS, material_shininess);

	glEnable(GL_COLOR_MATERIAL);
	glColorMaterial(GL_FRONT_AND_BACK, GL_AMBIENT_AND_DIFFUSE);


	return(0);

}

bool FeatureView::DrawOpenGL(void)
{

	// V[Ìú»
	glMatrixMode(GL_PROJECTION); 
	glLoadIdentity(); 

	glClearColor(1.0f, 1.0f, 1.0f, 1.0f);
	glClear(GL_COLOR_BUFFER_BIT | GL_DEPTH_BUFFER_BIT);
	glOrtho(-0.80 / 1.0f, 0.80/ 1.0f, -0.80/ 1.0f, 0.80/ 1.0f, -1024.0, 1024.0);
	gluLookAt(0.0f, -2.0f, 0.0f, 0.0f, 0.0f, 0.0f, 0.0f, 0.0f, 1.0f);

	// V[Ìñ]
	glMultMatrixd(trackballRotation2());

	// õ¹ðJÆ¯¶ûüÉÝè
	float eye[3];
	pDoc->eye_vec2.GetVector(eye);

	GLfloat light_position[] = {0.0f, 0.0f, 0.0f, 0.0f};
	light_position[0] = 0.0f - eye[0]*2.0f;
	light_position[1] = 0.0f - eye[1]*2.0f;
	light_position[2] = 0.0f - eye[2]*2.0f;
	glLightfv(GL_LIGHT0, GL_POSITION, light_position);


	// T[tFX_O
	glEnable(GL_DEPTH_TEST);
	glUniform1i( glGetUniformLocation(gl2Program, "state" ), 0 );
//	DrawSphere(pDoc->surf_pos,pDoc->radius);
	DrawAxis();

	// {[_O
	glUniform1i( glGetUniformLocation(gl2Program, "label_gray" ), 5 );
	glUniform1i( glGetUniformLocation(gl2Program, "label_gradx" ), 6 );
	glUniform1i( glGetUniformLocation(gl2Program, "label_grady" ), 7 );
	glUniform1i( glGetUniformLocation(gl2Program, "label_gradz" ), 8 );
	glUniform1i( glGetUniformLocation(gl2Program, "label_lut" ), 9 );

	glUniform1i( glGetUniformLocation(gl2Program, "state" ), 2 );
	if( pDoc->isRButtonDown ){
		CUR_PROXY_PLANE = MAX_PROXY_PLANE / 2;
	}else{
		CUR_PROXY_PLANE = MAX_PROXY_PLANE;
	}
	pDoc->pg->UpdateProxyGeometry(pDoc->obj_f, pDoc->eye_vec2);
	pDoc->pg->RenderProxyGeometry(pDoc->eye_vec2);

	glFlush();

	return(0);

}

bool FeatureView::SetupPixelFormat(HDC hdc)
{
	// pixel format setting
	static PIXELFORMATDESCRIPTOR pfd = {
		sizeof (PIXELFORMATDESCRIPTOR),
			1,
			PFD_DRAW_TO_WINDOW |
			PFD_SUPPORT_OPENGL |
			PFD_DOUBLEBUFFER,
			PFD_TYPE_RGBA,
			24,
			0,0,0,0,0,0,0,0,0,0,0,0,0,
			32,
			0,0,
			PFD_MAIN_PLANE,
			0,0,0,0
	};

	int	nPixelFormat = ChoosePixelFormat(hdc, &pfd);

	if(SetPixelFormat(hdc, nPixelFormat, &pfd) == FALSE){
		return FALSE;
	}

	if(DescribePixelFormat(hdc, nPixelFormat, sizeof(PIXELFORMATDESCRIPTOR), &pfd) == 0){
		return FALSE;
	}

	return TRUE;

}

void FeatureView::DrawLine(int step1, int step2)
{

	double x_max = (double)((step1/255.0) -0.5f);
	double x_min = (double)((step2/255.0) -0.5f);

	glBegin(GL_LINES);
	glVertex3d(x_max, 0.5, 0.0);
	glVertex3d(x_min, 0.5, 0.0);

	glEnd();
	glFlush();

}

void FeatureView::DrawCube(Vector3f min, Vector3f max)
{

	GLdouble vertex[][3] = {
	  { min.x, min.y, min.z },
	  { max.x, min.y, min.z },
	  { max.x, max.y, min.z },
	  { min.x, max.y, min.z },
	  { min.x, min.y, max.z },
	  { max.x, min.y, max.z },
	  { max.x, max.y, max.z },
	  { min.x, max.y, max.z }
	};

	int edge[][2] = {
	  { 0, 1 },
	  { 1, 2 },
	  { 2, 3 },
	  { 3, 0 },
	  { 4, 5 },
	  { 5, 6 },
	  { 6, 7 },
	  { 7, 4 },
	  { 0, 4 },
	  { 1, 5 },
	  { 2, 6 },
	  { 3, 7 }
	};

  glColor3d(0.0, 0.0, 1.0);
  glBegin(GL_LINES);
  for (int i = 0; i < 12; ++i) {
    glVertex3dv(vertex[edge[i][0]]);
    glVertex3dv(vertex[edge[i][1]]);
  }
  glEnd();
  glFlush();

}

void FeatureView::DrawAxis()
{
	glColor3f(0.0f, 1.0f, 0.0f);
    GLfloat d = 2.0/256.0f, s = 1.0f;


	glPushMatrix();
	glTranslatef(-0.5f, -0.5f, -0.5f);
    DrawSubAxis(d, s);
    glPopMatrix();
	glFlush();
	glColor3f(0.0f, 0.0f, 1.0f);
    glPushMatrix();
	glTranslatef(-0.5f, -0.5f, -0.5f);
    glRotatef(90.0, 1.0, 0.0, 0.0);
    DrawSubAxis(d, s);
    glPopMatrix();
	glFlush();
	glColor3f(1.0f, 0.0f, 0.0f);
    glPushMatrix();
	glTranslatef(-0.5f, -0.5f, -0.5f);
    glRotatef(-90.0, 0.0, 0.0, 1.0);
    DrawSubAxis(d, s);
    glPopMatrix();


}


void FeatureView::DrawSubAxis(GLfloat d,GLfloat s)
{

    int i;
    float pi = 3.1415f, t;
    glBegin(GL_QUAD_STRIP);
    for(i = 0; i<=6; i++){
        t = i*2*pi/6;
        glNormal3f( cos(t),         0.0, sin(t));
        glVertex3f( d * cos(t),   0.0, d * sin(t));
        glVertex3f( d * cos(t),    s,  d * sin(t));
    }
    glEnd();
    glTranslatef(0.0, s, 0.0);
    glRotatef(-90.0, 1.0, 0.0, 0.0);

	GLUquadricObj* quadObj;
	quadObj = gluNewQuadric();
	gluCylinder(quadObj,2.0*d, 0.0, 4.0*d,5,5);
    gluDeleteQuadric(quadObj);  
}

void FeatureView::DrawSphere(Vector3f pos, int radius)
{

	glEnable(GL_DEPTH_TEST);	//fvXobt@ðLø»
	glEnable(GL_BLEND);				//uhðLø»
	glBlendFunc(GL_SRC_ALPHA, GL_ONE_MINUS_SRC_ALPHA); //¬ÌÝè

	// Draw sphere
	GLUquadricObj* quadObj;
	quadObj = gluNewQuadric();
	gluQuadricDrawStyle (quadObj, GLU_FILL);
    gluQuadricNormals (quadObj, GLU_SMOOTH);
	glTranslatef(pos.x, pos.y, pos.z);

	glColor4f(1.0f, 1.0f, 0.0f, 0.3f);	//At@lðtÁ


	gluSphere(quadObj, radius/100.0f, 20, 20);
    gluDeleteQuadric(quadObj);
	glTranslatef(-pos.x, -pos.y, -pos.z);

}

void FeatureView::OnSize(UINT nType, int cx, int cy) 
{
	if( isInit )
	{
		wglMakeCurrent(m_pDC->m_hDC, m_GLRC);
		CView::OnSize(nType, cx, cy);
		SetProjection (cx, cy);
	}
}

void FeatureView::SetProjection(int cx, int cy)
{
	glMatrixMode(GL_PROJECTION);
	glLoadIdentity();

	float x=1.0; 
	float y=1.0;

	if(cx > cy) glViewport((cx-cy)/2,0,cy,cy);
	else glViewport(0,(cy-cx)/2,cx,cx);

	trackballRegion2(cx, cy);
	trackballInit2();
	trackballStart2(cx/2, cy/2);
	trackballStop2(cx/2 + 1, cy/2 + 1);
	trackballStart2(cx/2+ 1, cy/2 + 1);
	trackballStop2(cx/2, cy/2);

	glMatrixMode(GL_MODELVIEW);
	glLoadIdentity();

}


void FeatureView::OnTimer(UINT nIDEvent) 
{
	if(nIDEvent == FEATURE_TIMER)
	{
		SendMessage(WM_PAINT);
	}
}

void FeatureView::OnLButtonDown(UINT nFlags, CPoint point) 
{
	pDoc->isLButtonDown = true;
	pDoc->clk_point_L = point;
	trackballStart2(point.x, point.y);

}

void FeatureView::OnRButtonDown(UINT nFlags, CPoint point) 
{
	pDoc->isRButtonDown = true;
	pDoc->clk_point_R = point;

       CRect CltSz;
       GetClientRect(&CltSz);
       int width  = CltSz.right - CltSz.left;          // NCAgGAÌ
       int height = CltSz.bottom - CltSz.top;  // NCAgGAÌ³
       pDoc->mouse_point = Vector2f((float)point.x, (float)(height - point.y));    // }EXJ[\ÌÀWðo^

       pDoc->img->GetSurfacePosition((int)(pDoc->mouse_point.x),
			(int)(pDoc->mouse_point.y), 1.0f, pDoc->eye_vec2, pDoc->surf_pos,
			pDoc->eye_vec2*-2.0f, false);

}

void FeatureView::OnMButtonDown(UINT nFlags, CPoint point)
{
	pDoc->isMButtonDown = true;
	pDoc->clk_point_M = point;
}


void FeatureView::OnLButtonUp(UINT nFlags, CPoint point) 
{
	pDoc->isLButtonDown = false;
	trackballStop2(point.x, point.y);
}

void FeatureView::OnRButtonUp(UINT nFlags, CPoint point) 
{
	pDoc->isRButtonDown = false;
}

void FeatureView::OnMButtonUp(UINT nFlags, CPoint point)
{
	pDoc->isMButtonDown = false;
}


void FeatureView::OnMouseMove(UINT nFlags, CPoint point) 
{

	if(pDoc->isLButtonDown)
	{
		// }EX¶hbOFV[ñ]
		Vector4f eye;
		trackballMotion2(point.x, point.y);
		Matrix4x4 rotate_matrix(trackballRotation2());

		eye = rotate_matrix * Vector4f(0.0f, 1.0f, 0.0f, 0.0f);
		pDoc->eye_vec2 = Vector3f(eye.x, eye.y, eye.z);
		pDoc->eye_vec2.Normalize();

	}
	else if(pDoc->isRButtonDown)
	{

	   CRect CltSz;
       GetClientRect(&CltSz);
       int width  = CltSz.right - CltSz.left;  // NCAgGAÌ
       int height = CltSz.bottom - CltSz.top;  // NCAgGAÌ³
       pDoc->mouse_point = Vector2f((float)point.x, (float)(height - point.y));    // }EXJ[\ÌÀWðo^

       pDoc->img->GetSurfacePosition((int)pDoc->mouse_point.x,
			(int)pDoc->mouse_point.y, 0.001f, pDoc->eye_vec2, pDoc->surf_pos,
			pDoc->eye_vec2*-2.0f, false);

	}

}

BOOL FeatureView::OnMouseWheel(UINT nFlags, short zDelta, CPoint pt)
{

	return true;
}

void FeatureView::OnKeyDown(UINT nChar, UINT nRepCnt, UINT nFlags) 
{
	if(nChar == 'Z') 
	{
		Vector4f eye;
		trackballInit2();
		Matrix4x4 rotate_matrix(trackballRotation2());

		eye = rotate_matrix * Vector4f(0.0f, 1.0f, 0.0f, 0.0f);
		pDoc->eye_vec2 = Vector3f(eye.x, eye.y, eye.z);
		pDoc->eye_vec2.Normalize();
	}

}


CLVBasicFrameworkDoc* FeatureView::GetDocument() const
{
	ASSERT(m_pDocument->IsKindOf(RUNTIME_CLASS(CLVBasicFrameworkDoc)));
	return (CLVBasicFrameworkDoc*)m_pDocument;
}
