# Supplementary material for: Augmented Endoscopic Images Overlaying Shape Changes in Bone Cutting Procedures
Source: PLoS One. 2016 Sep 1;11(9):e0161815. doi: 10.1371/journal.pone.0161815 (PMC5008631; doi:10.1371/journal.pone.0161815)
Supplement: S1 File — (ZIP) [file pone.0161815.s001.zip › S1 File/Source/GL/glsl.h]

#if defined(WIN32)
extern PFNGLATTACHSHADERPROC glAttachShader;
extern PFNGLBINDATTRIBLOCATIONPROC glBindAttribLocation;
extern PFNGLBLENDEQUATIONSEPARATEPROC glBlendEquationSeparate;
extern PFNGLCOMPILESHADERPROC glCompileShader;
extern PFNGLCREATEPROGRAMPROC glCreateProgram;
extern PFNGLCREATESHADERPROC glCreateShader;
extern PFNGLDELETEPROGRAMPROC glDeleteProgram;
extern PFNGLDELETESHADERPROC glDeleteShader;
extern PFNGLDETACHSHADERPROC glDetachShader;
extern PFNGLDISABLEVERTEXATTRIBARRAYPROC glDisableVertexAttribArray;
extern PFNGLDRAWBUFFERSPROC glDrawBuffers;
extern PFNGLENABLEVERTEXATTRIBARRAYPROC glEnableVertexAttribArray;
extern PFNGLGETACTIVEATTRIBPROC glGetActiveAttrib;
extern PFNGLGETACTIVEUNIFORMPROC glGetActiveUniform;
extern PFNGLGETATTACHEDSHADERSPROC glGetAttachedShaders;
extern PFNGLGETATTRIBLOCATIONPROC glGetAttribLocation;
extern PFNGLGETPROGRAMINFOLOGPROC glGetProgramInfoLog;
extern PFNGLGETPROGRAMIVPROC glGetProgramiv;
extern PFNGLGETSHADERINFOLOGPROC glGetShaderInfoLog;
extern PFNGLGETSHADERIVPROC glGetShaderiv;
extern PFNGLGETSHADERSOURCEPROC glGetShaderSource;
extern PFNGLGETUNIFORMFVPROC glGetUniformfv;
extern PFNGLGETUNIFORMIVPROC glGetUniformiv;
extern PFNGLGETUNIFORMLOCATIONPROC glGetUniformLocation;
extern PFNGLGETVERTEXATTRIBDVPROC glGetVertexAttribdv;
extern PFNGLGETVERTEXATTRIBFVPROC glGetVertexAttribfv;
extern PFNGLGETVERTEXATTRIBIVPROC glGetVertexAttribiv;
extern PFNGLGETVERTEXATTRIBPOINTERVPROC glGetVertexAttribPointerv;
extern PFNGLISPROGRAMPROC glIsProgram;
extern PFNGLISSHADERPROC glIsShader;
extern PFNGLLINKPROGRAMPROC glLinkProgram;
extern PFNGLSHADERSOURCEPROC glShaderSource;
extern PFNGLSTENCILFUNCSEPARATEPROC glStencilFuncSeparate;
extern PFNGLSTENCILMASKSEPARATEPROC glStencilMaskSeparate;
extern PFNGLSTENCILOPSEPARATEPROC glStencilOpSeparate;
extern PFNGLUNIFORM1FPROC glUniform1f;
extern PFNGLUNIFORM1FVPROC glUniform1fv;
extern PFNGLUNIFORM1IPROC glUniform1i;
extern PFNGLUNIFORM1IVPROC glUniform1iv;
extern PFNGLUNIFORM2FPROC glUniform2f;
extern PFNGLUNIFORM2FVPROC glUniform2fv;
extern PFNGLUNIFORM2IPROC glUniform2i;
extern PFNGLUNIFORM2IVPROC glUniform2iv;
extern PFNGLUNIFORM3FPROC glUniform3f;
extern PFNGLUNIFORM3FVPROC glUniform3fv;
extern PFNGLUNIFORM3IPROC glUniform3i;
extern PFNGLUNIFORM3IVPROC glUniform3iv;
extern PFNGLUNIFORM4FPROC glUniform4f;
extern PFNGLUNIFORM4FVPROC glUniform4fv;
extern PFNGLUNIFORM4IPROC glUniform4i;
extern PFNGLUNIFORM4IVPROC glUniform4iv;
extern PFNGLUNIFORMMATRIX2FVPROC glUniformMatrix2fv;
extern PFNGLUNIFORMMATRIX3FVPROC glUniformMatrix3fv;
extern PFNGLUNIFORMMATRIX4FVPROC glUniformMatrix4fv;
extern PFNGLUSEPROGRAMPROC glUseProgram;
extern PFNGLVALIDATEPROGRAMPROC glValidateProgram;
extern PFNGLVERTEXATTRIB1DPROC glVertexAttrib1d;
extern PFNGLVERTEXATTRIB1DVPROC glVertexAttrib1dv;
extern PFNGLVERTEXATTRIB1FPROC glVertexAttrib1f;
extern PFNGLVERTEXATTRIB1FVPROC glVertexAttrib1fv;
extern PFNGLVERTEXATTRIB1SPROC glVertexAttrib1s;
extern PFNGLVERTEXATTRIB1SVPROC glVertexAttrib1sv;
extern PFNGLVERTEXATTRIB2DPROC glVertexAttrib2d;
extern PFNGLVERTEXATTRIB2DVPROC glVertexAttrib2dv;
extern PFNGLVERTEXATTRIB2FPROC glVertexAttrib2f;
extern PFNGLVERTEXATTRIB2FVPROC glVertexAttrib2fv;
extern PFNGLVERTEXATTRIB2SPROC glVertexAttrib2s;
extern PFNGLVERTEXATTRIB2SVPROC glVertexAttrib2sv;
extern PFNGLVERTEXATTRIB3DPROC glVertexAttrib3d;
extern PFNGLVERTEXATTRIB3DVPROC glVertexAttrib3dv;
extern PFNGLVERTEXATTRIB3FPROC glVertexAttrib3f;
extern PFNGLVERTEXATTRIB3FVPROC glVertexAttrib3fv;
extern PFNGLVERTEXATTRIB3SPROC glVertexAttrib3s;
extern PFNGLVERTEXATTRIB3SVPROC glVertexAttrib3sv;
extern PFNGLVERTEXATTRIB4BVPROC glVertexAttrib4bv;
extern PFNGLVERTEXATTRIB4DPROC glVertexAttrib4d;
extern PFNGLVERTEXATTRIB4DVPROC glVertexAttrib4dv;
extern PFNGLVERTEXATTRIB4FPROC glVertexAttrib4f;
extern PFNGLVERTEXATTRIB4FVPROC glVertexAttrib4fv;
extern PFNGLVERTEXATTRIB4IVPROC glVertexAttrib4iv;
extern PFNGLVERTEXATTRIB4NBVPROC glVertexAttrib4Nbv;
extern PFNGLVERTEXATTRIB4NIVPROC glVertexAttrib4Niv;
extern PFNGLVERTEXATTRIB4NSVPROC glVertexAttrib4Nsv;
extern PFNGLVERTEXATTRIB4NUBPROC glVertexAttrib4Nub;
extern PFNGLVERTEXATTRIB4NUBVPROC glVertexAttrib4Nubv;
extern PFNGLVERTEXATTRIB4NUIVPROC glVertexAttrib4Nuiv;
extern PFNGLVERTEXATTRIB4NUSVPROC glVertexAttrib4Nusv;
extern PFNGLVERTEXATTRIB4SPROC glVertexAttrib4s;
extern PFNGLVERTEXATTRIB4SVPROC glVertexAttrib4sv;
extern PFNGLVERTEXATTRIB4UBVPROC glVertexAttrib4ubv;
extern PFNGLVERTEXATTRIB4UIVPROC glVertexAttrib4uiv;
extern PFNGLVERTEXATTRIB4USVPROC glVertexAttrib4usv;
extern PFNGLVERTEXATTRIBPOINTERPROC glVertexAttribPointer;
#endif

extern int glslInit(void);
extern int readShaderSource(GLuint shader, const char *file);
extern void printShaderInfoLog(GLuint shader);
extern void printProgramInfoLog(GLuint program);
