# Supplementary material for: Augmented Endoscopic Images Overlaying Shape Changes in Bone Cutting Procedures
Source: PLoS One. 2016 Sep 1;11(9):e0161815. doi: 10.1371/journal.pone.0161815 (PMC5008631; doi:10.1371/journal.pone.0161815)
Supplement: S1 File — (ZIP) [file pone.0161815.s001.zip › S1 File/Source/LVBasicFramework.cpp]

// LVBasicFramework.cpp
//

#include "stdafx.h"
#include "LVBasicFramework.h"
#include "MainFrm.h"

#include "LVBasicFrameworkDoc.h"
#include "LVBasicFrameworkView.h"

#ifdef _DEBUG
#define new DEBUG_NEW
#endif


// CLVBasicFrameworkApp

BEGIN_MESSAGE_MAP(CLVBasicFrameworkApp, CWinApp)
	ON_COMMAND(ID_APP_ABOUT, &CLVBasicFrameworkApp::OnAppAbout)
	ON_COMMAND(ID_FILE_NEW, &CWinApp::OnFileNew)
	ON_COMMAND(ID_FILE_OPEN, &CWinApp::OnFileOpen)
END_MESSAGE_MAP()


// CLVBasicFrameworkApp Construction

CLVBasicFrameworkApp::CLVBasicFrameworkApp()
{
}


CLVBasicFrameworkApp theApp;


// CLVBasicFrameworkApp Initialization

BOOL CLVBasicFrameworkApp::InitInstance()
{
	CWinApp::InitInstance();

	SetRegistryKey(_T("AvP[V EBU[hÅ¶¬³ê½[J AvP[V"));
	LoadStdProfileSettings(4);  
	CSingleDocTemplate* pDocTemplate;
	pDocTemplate = new CSingleDocTemplate(
		IDR_MAINFRAME,
		RUNTIME_CLASS(CLVBasicFrameworkDoc),
		RUNTIME_CLASS(CMainFrame),      
		RUNTIME_CLASS(CLVBasicFrameworkView));
	if (!pDocTemplate)
		return FALSE;
	AddDocTemplate(pDocTemplate);

	CCommandLineInfo cmdInfo;
	ParseCommandLine(cmdInfo);

	if (!ProcessShellCommand(cmdInfo))
		return FALSE;

	m_pMainWnd->ShowWindow(SW_SHOW);
	m_pMainWnd->UpdateWindow();

	return TRUE;
}


class CAboutDlg : public CDialog
{
public:
	CAboutDlg();

	enum { IDD = IDD_ABOUTBOX };

protected:
	virtual void DoDataExchange(CDataExchange* pDX);    // DDX/DDV support

// Implementation
protected:
	DECLARE_MESSAGE_MAP()
};

CAboutDlg::CAboutDlg() : CDialog(CAboutDlg::IDD)
{
}

void CAboutDlg::DoDataExchange(CDataExchange* pDX)
{
	CDialog::DoDataExchange(pDX);
}

BEGIN_MESSAGE_MAP(CAboutDlg, CDialog)
END_MESSAGE_MAP()

void CLVBasicFrameworkApp::OnAppAbout()
{
	CAboutDlg aboutDlg;
	aboutDlg.DoModal();
}


// CLVBasicFrameworkApp Message Handler
