# Supplementary material for: Augmented Endoscopic Images Overlaying Shape Changes in Bone Cutting Procedures
Source: PLoS One. 2016 Sep 1;11(9):e0161815. doi: 10.1371/journal.pone.0161815 (PMC5008631; doi:10.1371/journal.pone.0161815)
Supplement: S1 File — (ZIP) [file pone.0161815.s001.zip › S1 File/Source/LVBasicFramework.h]

// LVBasicFramework.h : LVBasicFramework Application Header File
//
#pragma once

#ifndef __AFXWIN_H__
	#error "PCH ÉÎµÄ±Ìt@CðCN[h·éOÉ 'stdafx.h' ðCN[hµÄ­¾³¢"
#endif

#include "resource.h" 


// CLVBasicFrameworkApp:

class CLVBasicFrameworkApp : public CWinApp
{
public:
	CLVBasicFrameworkApp();


// Override
public:
	virtual BOOL InitInstance();

// Implementation
	afx_msg void OnAppAbout();
	DECLARE_MESSAGE_MAP()
};

extern CLVBasicFrameworkApp theApp;
