# Supplementary material for: Augmented Endoscopic Images Overlaying Shape Changes in Bone Cutting Procedures
Source: PLoS One. 2016 Sep 1;11(9):e0161815. doi: 10.1371/journal.pone.0161815 (PMC5008631; doi:10.1371/journal.pone.0161815)
Supplement: S1 File — (ZIP) [file pone.0161815.s001.zip › S1 File/Source/LVBasicFramework.rc]

// Microsoft Visual C++ generated resource script.
//
#include "resource.h"

#define APSTUDIO_READONLY_SYMBOLS
/////////////////////////////////////////////////////////////////////////////
//
// Generated from the TEXTINCLUDE 2 resource.
//
#include "afxres.h"

/////////////////////////////////////////////////////////////////////////////
#undef APSTUDIO_READONLY_SYMBOLS

/////////////////////////////////////////////////////////////////////////////
// ú{ê (ú{) resources

#if !defined(AFX_RESOURCE_DLL) || defined(AFX_TARG_JPN)
LANGUAGE LANG_JAPANESE, SUBLANG_DEFAULT
#pragma code_page(932)

#ifdef APSTUDIO_INVOKED
/////////////////////////////////////////////////////////////////////////////
//
// TEXTINCLUDE
//

1 TEXTINCLUDE 
BEGIN
    "resource.h\0"
END

2 TEXTINCLUDE 
BEGIN
    "#include ""afxres.h""\r\n"
    "\0"
END

3 TEXTINCLUDE 
BEGIN
    "#define _AFX_NO_OLE_RESOURCES\r\n"
    "#define _AFX_NO_TRACKER_RESOURCES\r\n"
    "#define _AFX_NO_PROPERTY_RESOURCES\r\n"
    "\r\n"
    "#if !defined(AFX_RESOURCE_DLL) || defined(AFX_TARG_JPN)\r\n"
    "LANGUAGE 17, 1\r\n"
    "#pragma code_page(932)\r\n"
    "#include ""res\\LVBasicFramework.rc2""  // Microsoft Visual C++ ÈOÅÒW³ê½\[X\r\n"
    "#include ""afxres.rc""         // WR|[lg\r\n"
    "#endif\r\n"
    "\0"
END

#endif    // APSTUDIO_INVOKED


/////////////////////////////////////////////////////////////////////////////
//
// Icon
//

// Icon with lowest ID value placed first to ensure application icon
// remains consistent on all systems.
IDR_MAINFRAME           ICON                    "res\\LVBasicFramework.ico"
IDR_LVBasicFrameworTYPE ICON                    "res\\LVBasicFrameworkDoc.ico"

/////////////////////////////////////////////////////////////////////////////
//
// Bitmap
//

IDR_MAINFRAME           BITMAP                  "res\\Toolbar.bmp"

/////////////////////////////////////////////////////////////////////////////
//
// Toolbar
//

IDR_MAINFRAME TOOLBAR 16, 15
BEGIN
    BUTTON      ID_FILE_OPEN
    BUTTON      ID_FILE_GEOMETRYOPEN
END


/////////////////////////////////////////////////////////////////////////////
//
// Menu
//

IDR_MAINFRAME MENU
BEGIN
    POPUP "File (&F)"
    BEGIN
        MENUITEM "Image Open (&O)",             ID_FILE_OPEN
        MENUITEM "Geometry Open (&G)",          ID_FILE_GEOMETRYOPEN
        MENUITEM SEPARATOR
        MENUITEM "Quit (&X)",                   ID_APP_EXIT
    END
    POPUP "Help (&H)"
    BEGIN
        MENUITEM "Version Information (&A)...", ID_APP_ABOUT
    END
END


/////////////////////////////////////////////////////////////////////////////
//
// Accelerator
//

IDR_MAINFRAME ACCELERATORS
BEGIN
    "O",            ID_FILE_OPEN,           VIRTKEY, CONTROL, NOINVERT
    "S",            ID_FILE_SAVE,           VIRTKEY, CONTROL, NOINVERT
END


/////////////////////////////////////////////////////////////////////////////
//
// Dialog
//

IDD_ABOUTBOX DIALOGEX 0, 0, 235, 55
STYLE DS_SETFONT | DS_MODALFRAME | DS_FIXEDSYS | WS_POPUP | WS_CAPTION | WS_SYSMENU
CAPTION "o[Wîñ LVBasicFramework"
FONT 9, "MS UI Gothic", 0, 0, 0x1
BEGIN
    ICON            IDR_MAINFRAME,IDC_STATIC,11,17,20,20
    LTEXT           "LVBasicFramework Version 1.0",IDC_STATIC,40,10,119,8,SS_NOPREFIX
    LTEXT           "Copyright (C) 2006",IDC_STATIC,40,25,119,8
    DEFPUSHBUTTON   "OK",IDOK,178,7,50,16,WS_GROUP
END

IDD_LVBASICFRAMEWORK_FORM DIALOGEX 0, 0, 225, 276
STYLE DS_SETFONT | WS_CHILD
FONT 9, "MS UI Gothic", 0, 0, 0x1
BEGIN
    EDITTEXT        IDC_EDIT_FPS,50,246,53,14,ES_AUTOHSCROLL
    LTEXT           "FPS",IDC_STATIC,30,249,17,8
    PUSHBUTTON      "Save Cutting Label",IDC_BUTTON_SAVE,27,26,81,15
    PUSHBUTTON      "Reset Cutting Label",IDC_BUTTON_INIT_SCULPT,28,51,81,15
END

IDD_LVDIALOG DIALOGEX 0, 0, 186, 90
STYLE DS_SETFONT | DS_MODALFRAME | DS_FIXEDSYS | WS_POPUP | WS_CAPTION | WS_SYSMENU
CAPTION "Dialog"
FONT 8, "MS Shell Dlg", 400, 0, 0x1
BEGIN
    DEFPUSHBUTTON   "OK",IDOK,129,7,50,14
    PUSHBUTTON      "LZ",IDCANCEL,129,24,50,14
END


/////////////////////////////////////////////////////////////////////////////
//
// Version
//

VS_VERSION_INFO VERSIONINFO
 FILEVERSION 1,0,0,1
 PRODUCTVERSION 1,0,0,1
 FILEFLAGSMASK 0x3fL
#ifdef _DEBUG
 FILEFLAGS 0x1L
#else
 FILEFLAGS 0x0L
#endif
 FILEOS 0x4L
 FILETYPE 0x1L
 FILESUBTYPE 0x0L
BEGIN
    BLOCK "StringFileInfo"
    BEGIN
        BLOCK "041103a4"
        BEGIN
            VALUE "CompanyName", "TODO: <ïÐ¼>"
            VALUE "FileDescription", "TODO: <t@CÌà¾>"
            VALUE "FileVersion", "1.0.0.1"
            VALUE "InternalName", "LVBasicFramework.exe"
            VALUE "LegalCopyright", "TODO: (C) <ïÐ¼>.  All rights reserved."
            VALUE "OriginalFilename", "LVBasicFramework.exe"
            VALUE "ProductName", "TODO: <»i¼>"
            VALUE "ProductVersion", "1.0.0.1"
        END
    END
    BLOCK "VarFileInfo"
    BEGIN
        VALUE "Translation", 0x411, 932
    END
END


/////////////////////////////////////////////////////////////////////////////
//
// DESIGNINFO
//

#ifdef APSTUDIO_INVOKED
GUIDELINES DESIGNINFO
BEGIN
    IDD_ABOUTBOX, DIALOG
    BEGIN
        LEFTMARGIN, 7
        RIGHTMARGIN, 228
        TOPMARGIN, 7
        BOTTOMMARGIN, 48
    END

    IDD_LVBASICFRAMEWORK_FORM, DIALOG
    BEGIN
        LEFTMARGIN, 7
        RIGHTMARGIN, 216
        TOPMARGIN, 7
        BOTTOMMARGIN, 269
    END

    IDD_LVDIALOG, DIALOG
    BEGIN
        LEFTMARGIN, 7
        RIGHTMARGIN, 179
        TOPMARGIN, 7
        BOTTOMMARGIN, 83
    END
END
#endif    // APSTUDIO_INVOKED


/////////////////////////////////////////////////////////////////////////////
//
// String Table
//

STRINGTABLE
BEGIN
    IDR_MAINFRAME           "LVBasicFramework\n\nLVBasicFramewor\n\n\nLVBasicFramework.Document\nLVBasicFramework.Document"
END

STRINGTABLE
BEGIN
    AFX_IDS_APP_TITLE       "LVBasicFramework"
    AFX_IDS_IDLEMESSAGE     "Ready"
END

STRINGTABLE
BEGIN
    ID_INDICATOR_EXT        "EXT"
    ID_INDICATOR_CAPS       "CAP"
    ID_INDICATOR_NUM        "NUM"
    ID_INDICATOR_SCRL       "SCRL"
    ID_INDICATOR_OVR        "ã«"
    ID_INDICATOR_REC        "L^"
END

STRINGTABLE
BEGIN
    ID_FILE_NEW             "VKÉt@Cðì¬\nVKt@C"
    ID_FILE_CLOSE           "ìÆÌt@CðÂ¶é\nÂ¶é"
    ID_FILE_SAVE            "ìÆÌt@Cðã«µÄÛ¶\nÛ¶"
    ID_FILE_SAVE_AS         "ìÆÌt@CðVµ¢¼OÅÛ¶\n¼OðÂ¯ÄÛ¶"
END

STRINGTABLE
BEGIN
    ID_FILE_MRU_FILE1       "wèÌt@CðJ­"
    ID_FILE_MRU_FILE2       "wèÌt@CðJ­"
    ID_FILE_MRU_FILE3       "wèÌt@CðJ­"
    ID_FILE_MRU_FILE4       "wèÌt@CðJ­"
    ID_FILE_MRU_FILE5       "wèÌt@CðJ­"
    ID_FILE_MRU_FILE6       "wèÌt@CðJ­"
    ID_FILE_MRU_FILE7       "wèÌt@CðJ­"
    ID_FILE_MRU_FILE8       "wèÌt@CðJ­"
    ID_FILE_MRU_FILE9       "wèÌt@CðJ­"
    ID_FILE_MRU_FILE10      "wèÌt@CðJ­"
    ID_FILE_MRU_FILE11      "wèÌt@CðJ­"
    ID_FILE_MRU_FILE12      "wèÌt@CðJ­"
    ID_FILE_MRU_FILE13      "wèÌt@CðJ­"
    ID_FILE_MRU_FILE14      "wèÌt@CðJ­"
    ID_FILE_MRU_FILE15      "wèÌt@CðJ­"
    ID_FILE_MRU_FILE16      "wèÌt@CðJ­"
END

STRINGTABLE
BEGIN
    ID_NEXT_PANE            "ÌEBhEÉØèÖ¦é\nÌyC"
    ID_PREV_PANE            "OÌEBhEÉØèÖ¦é\nOÌyC"
END

STRINGTABLE
BEGIN
    ID_WINDOW_SPLIT         "ìÆÌEBhEðª\nª"
END

STRINGTABLE
BEGIN
    ID_EDIT_CLEAR           "IðÍÍðÁ\nÁ"
    ID_EDIT_CLEAR_ALL       "·×ÄÁ\n·×ÄÁ"
    ID_EDIT_COPY            "IðÍÍðRs[µÄNbv{[hÉÛ¶\nÛ¶"
    ID_EDIT_CUT             "IðÍÍðØèæÁÄNbv{[hÉÛ¶\nØèæè"
    ID_EDIT_FIND            "wèµ½¶ñÌõ\nõ"
    ID_EDIT_PASTE           "Nbv{[hÌàeð\èt¯\n\èt¯"
    ID_EDIT_REPEAT          "¼OÉsÁ½®ìðJèÔ·\nJèÔµ"
    ID_EDIT_REPLACE         "wèµ½¶ñð¼Ì¶ñÅu·\nu·"
    ID_EDIT_SELECT_ALL      "t@CàÌ·×ÄðIð\n·×ÄIð"
    ID_EDIT_UNDO            "¼OÉsÁ½®ìð³Éß·\n³Éß·"
    ID_EDIT_REDO            "æèÁµ½ìðâè¼·\nâè¼·"
END

STRINGTABLE
BEGIN
    ID_VIEW_TOOLBAR         "c[ o[Ì \¦/ñ\¦\nc[ o[Ì\¦ØèÖ¦"
    ID_VIEW_STATUS_BAR      "Xe[^X o[Ì \¦/ñ\¦\nXe[^X o[Ì\¦ØèÖ¦"
END

STRINGTABLE
BEGIN
    AFX_IDS_SCSIZE          "EBhEÌTCYðÏX"
    AFX_IDS_SCMOVE          "EBhEÌÊuðÏX"
    AFX_IDS_SCMINIMIZE      "EBhEðÅ¬»·é"
    AFX_IDS_SCMAXIMIZE      "EBhEðÅå»·é"
    AFX_IDS_SCNEXTWINDOW    "ÌEBhEÉØèÖ¦é"
    AFX_IDS_SCPREVWINDOW    "OÌEBhEÉØèÖ¦é"
    AFX_IDS_SCCLOSE         "ìÆÌEBhEðÂ¶AÏXµ½t@CÌÛ¶ðw¦"
END

STRINGTABLE
BEGIN
    AFX_IDS_SCRESTORE       "EBhEðÊíÌTCYÉß·"
    AFX_IDS_SCTASKLIST      "^XNêðANeBuÉ·é"
END

#endif    // ú{ê (ú{) resources
/////////////////////////////////////////////////////////////////////////////


#ifndef APSTUDIO_INVOKED
/////////////////////////////////////////////////////////////////////////////
//
// Generated from the TEXTINCLUDE 3 resource.
//
#define _AFX_NO_OLE_RESOURCES
#define _AFX_NO_TRACKER_RESOURCES
#define _AFX_NO_PROPERTY_RESOURCES

#if !defined(AFX_RESOURCE_DLL) || defined(AFX_TARG_JPN)
LANGUAGE 17, 1
#pragma code_page(932)
#include "res\LVBasicFramework.rc2"  // Microsoft Visual C++ ÈOÅÒW³ê½\[X
#include "afxres.rc"         // WR|[lg
#endif

/////////////////////////////////////////////////////////////////////////////
#endif    // not APSTUDIO_INVOKED
