# Supplementary material for: Augmented Endoscopic Images Overlaying Shape Changes in Bone Cutting Procedures
Source: PLoS One. 2016 Sep 1;11(9):e0161815. doi: 10.1371/journal.pone.0161815 (PMC5008631; doi:10.1371/journal.pone.0161815)
Supplement: S1 File — (ZIP) [file pone.0161815.s001.zip › S1 File/Source/LVBasicFramework.sln]

Microsoft Visual Studio Solution File, Format Version 12.00
# Visual Studio 2013
VisualStudioVersion = 12.0.31101.0
MinimumVisualStudioVersion = 10.0.40219.1
Project("{8BC9CEB8-8B4A-11D0-8D11-00A0C91BC942}") = "LVBasicFramework", "LVBasicFramework.vcxproj", "{87072667-330E-441D-A408-7E1B06D994C2}"
EndProject
Global
	GlobalSection(SolutionConfigurationPlatforms) = preSolution
		Debug|Win32 = Debug|Win32
		Release|Win32 = Release|Win32
	EndGlobalSection
	GlobalSection(ProjectConfigurationPlatforms) = postSolution
		{87072667-330E-441D-A408-7E1B06D994C2}.Debug|Win32.ActiveCfg = Debug|Win32
		{87072667-330E-441D-A408-7E1B06D994C2}.Debug|Win32.Build.0 = Debug|Win32
		{87072667-330E-441D-A408-7E1B06D994C2}.Release|Win32.ActiveCfg = Release|Win32
		{87072667-330E-441D-A408-7E1B06D994C2}.Release|Win32.Build.0 = Release|Win32
	EndGlobalSection
	GlobalSection(SolutionProperties) = preSolution
		HideSolutionNode = FALSE
	EndGlobalSection
EndGlobal
