# Supplementary material for: Augmented Endoscopic Images Overlaying Shape Changes in Bone Cutting Procedures
Source: PLoS One. 2016 Sep 1;11(9):e0161815. doi: 10.1371/journal.pone.0161815 (PMC5008631; doi:10.1371/journal.pone.0161815)
Supplement: S1 File — (ZIP) [file pone.0161815.s001.zip › S1 File/Source/LVBasicFramework.vcproj]

<?xml version="1.0" encoding="shift_jis"?>
<VisualStudioProject
	ProjectType="Visual C++"
	Version="9.00"
	Name="LVBasicFramework"
	ProjectGUID="{87072667-330E-441D-A408-7E1B06D994C2}"
	RootNamespace="LVBasicFramework"
	Keyword="MFCProj"
	TargetFrameworkVersion="131072"
	>
	<Platforms>
		<Platform
			Name="Win32"
		/>
	</Platforms>
	<ToolFiles>
	</ToolFiles>
	<Configurations>
		<Configuration
			Name="Debug|Win32"
			OutputDirectory="$(SolutionDir)$(ConfigurationName)"
			IntermediateDirectory="$(ConfigurationName)"
			ConfigurationType="1"
			UseOfMFC="1"
			CharacterSet="2"
			>
			<Tool
				Name="VCPreBuildEventTool"
			/>
			<Tool
				Name="VCCustomBuildTool"
			/>
			<Tool
				Name="VCXMLDataGeneratorTool"
			/>
			<Tool
				Name="VCWebServiceProxyGeneratorTool"
			/>
			<Tool
				Name="VCMIDLTool"
				PreprocessorDefinitions="_DEBUG"
				MkTypLibCompatible="false"
				ValidateParameters="false"
			/>
			<Tool
				Name="VCCLCompilerTool"
				Optimization="0"
				AdditionalIncludeDirectories="./GL;./BMGL;./Utility;./MKL/10.1/include"
				PreprocessorDefinitions="WIN32;_WINDOWS;_DEBUG"
				MinimalRebuild="true"
				BasicRuntimeChecks="3"
				RuntimeLibrary="1"
				UsePrecompiledHeader="2"
				WarningLevel="3"
				Detect64BitPortabilityProblems="false"
				DebugInformationFormat="4"
			/>
			<Tool
				Name="VCManagedResourceCompilerTool"
			/>
			<Tool
				Name="VCResourceCompilerTool"
				PreprocessorDefinitions="_DEBUG"
				Culture="1041"
				AdditionalIncludeDirectories="$(IntDir)"
			/>
			<Tool
				Name="VCPreLinkEventTool"
			/>
			<Tool
				Name="VCLinkerTool"
				AdditionalOptions="&#x0D;&#x0A;"
				LinkIncremental="2"
				AdditionalLibraryDirectories="./Lib;./MKL/10.1/lib/win32;./CUDA/lib"
				GenerateDebugInformation="true"
				SubSystem="2"
				RandomizedBaseAddress="1"
				DataExecutionPrevention="0"
				TargetMachine="1"
			/>
			<Tool
				Name="VCALinkTool"
			/>
			<Tool
				Name="VCManifestTool"
			/>
			<Tool
				Name="VCXDCMakeTool"
			/>
			<Tool
				Name="VCBscMakeTool"
			/>
			<Tool
				Name="VCFxCopTool"
			/>
			<Tool
				Name="VCAppVerifierTool"
			/>
			<Tool
				Name="VCPostBuildEventTool"
				CommandLine="xcopy   /y     /d  &quot;dll\*.dll&quot;  &quot;$(OutDir)\&quot;"
			/>
		</Configuration>
		<Configuration
			Name="Release|Win32"
			OutputDirectory="$(SolutionDir)$(ConfigurationName)"
			IntermediateDirectory="$(ConfigurationName)"
			ConfigurationType="1"
			UseOfMFC="1"
			CharacterSet="2"
			WholeProgramOptimization="1"
			>
			<Tool
				Name="VCPreBuildEventTool"
			/>
			<Tool
				Name="VCCustomBuildTool"
			/>
			<Tool
				Name="VCXMLDataGeneratorTool"
			/>
			<Tool
				Name="VCWebServiceProxyGeneratorTool"
			/>
			<Tool
				Name="VCMIDLTool"
				PreprocessorDefinitions="NDEBUG"
				MkTypLibCompatible="false"
				ValidateParameters="false"
			/>
			<Tool
				Name="VCCLCompilerTool"
				AdditionalIncludeDirectories="./GL;./BMGL;./Utility;./MKL/10.1/include;"
				PreprocessorDefinitions="WIN32;_WINDOWS;NDEBUG"
				MinimalRebuild="false"
				RuntimeLibrary="0"
				UsePrecompiledHeader="2"
				WarningLevel="3"
				Detect64BitPortabilityProblems="false"
				DebugInformationFormat="3"
			/>
			<Tool
				Name="VCManagedResourceCompilerTool"
			/>
			<Tool
				Name="VCResourceCompilerTool"
				PreprocessorDefinitions="NDEBUG"
				Culture="1041"
				AdditionalIncludeDirectories="$(IntDir)"
			/>
			<Tool
				Name="VCPreLinkEventTool"
			/>
			<Tool
				Name="VCLinkerTool"
				LinkIncremental="1"
				AdditionalLibraryDirectories="./Lib;./MKL/10.1/lib/win32;"
				GenerateDebugInformation="true"
				SubSystem="2"
				OptimizeReferences="2"
				EnableCOMDATFolding="2"
				RandomizedBaseAddress="1"
				DataExecutionPrevention="0"
				TargetMachine="1"
			/>
			<Tool
				Name="VCALinkTool"
			/>
			<Tool
				Name="VCManifestTool"
			/>
			<Tool
				Name="VCXDCMakeTool"
			/>
			<Tool
				Name="VCBscMakeTool"
			/>
			<Tool
				Name="VCFxCopTool"
			/>
			<Tool
				Name="VCAppVerifierTool"
			/>
			<Tool
				Name="VCPostBuildEventTool"
				CommandLine="xcopy   /y     /d  &quot;dll\*.dll&quot;  &quot;$(OutDir)\&quot;"
			/>
		</Configuration>
	</Configurations>
	<References>
	</References>
	<Files>
		<Filter
			Name="Source Files"
			Filter="cpp;c;cc;cxx;def;odl;idl;hpj;bat;asm;asmx"
			UniqueIdentifier="{4FC737F1-C7A5-4376-A066-2A32D752A2FF}"
			>
			<File
				RelativePath=".\FeatureView.cpp"
				>
			</File>
			<File
				RelativePath=".\LVBasicFramework.cpp"
				>
			</File>
			<File
				RelativePath=".\LVBasicFrameworkDoc.cpp"
				>
			</File>
			<File
				RelativePath=".\LVBasicFrameworkView.cpp"
				>
			</File>
			<File
				RelativePath=".\LVSculpt.cpp"
				>
			</File>
			<File
				RelativePath=".\MainFrm.cpp"
				>
			</File>
			<File
				RelativePath=".\OpenGLView.cpp"
				>
			</File>
			<File
				RelativePath=".\stdafx.cpp"
				>
				<FileConfiguration
					Name="Debug|Win32"
					>
					<Tool
						Name="VCCLCompilerTool"
						UsePrecompiledHeader="1"
					/>
				</FileConfiguration>
				<FileConfiguration
					Name="Release|Win32"
					>
					<Tool
						Name="VCCLCompilerTool"
						UsePrecompiledHeader="1"
					/>
				</FileConfiguration>
			</File>
		</Filter>
		<Filter
			Name="Header Files"
			Filter="h;hpp;hxx;hm;inl;inc;xsd"
			UniqueIdentifier="{93995380-89BD-4b04-88EB-625FBE52EBFB}"
			>
			<File
				RelativePath=".\FeatureView.h"
				>
			</File>
			<File
				RelativePath=".\LVBasicFramework.h"
				>
			</File>
			<File
				RelativePath=".\LVBasicFrameworkDoc.h"
				>
			</File>
			<File
				RelativePath=".\LVBasicFrameworkView.h"
				>
			</File>
			<File
				RelativePath=".\LVSculpt.h"
				>
			</File>
			<File
				RelativePath=".\MainFrm.h"
				>
			</File>
			<File
				RelativePath=".\OpenGLView.h"
				>
			</File>
			<File
				RelativePath=".\Resource.h"
				>
			</File>
			<File
				RelativePath=".\stdafx.h"
				>
			</File>
		</Filter>
		<Filter
			Name="Resource Files"
			Filter="rc;ico;cur;bmp;dlg;rc2;rct;bin;rgs;gif;jpg;jpeg;jpe;resx;tiff;tif;png;wav"
			UniqueIdentifier="{67DA6AB6-F800-4c08-8B7A-83BB121AAD01}"
			>
			<File
				RelativePath=".\res\LVBasicFramework.ico"
				>
			</File>
			<File
				RelativePath=".\LVBasicFramework.rc"
				>
			</File>
			<File
				RelativePath=".\res\LVBasicFramework.rc2"
				>
			</File>
			<File
				RelativePath=".\res\LVBasicFrameworkDoc.ico"
				>
			</File>
			<File
				RelativePath=".\res\ManifestWinXP.manifest"
				>
			</File>
			<File
				RelativePath=".\res\Toolbar.bmp"
				>
			</File>
		</Filter>
		<Filter
			Name="BMGL"
			>
			<File
				RelativePath=".\BMGL\bmgl.cpp"
				>
			</File>
			<File
				RelativePath=".\BMGL\bmgl.h"
				>
			</File>
			<File
				RelativePath=".\BMGL\filter.cpp"
				>
			</File>
			<File
				RelativePath=".\BMGL\filter.h"
				>
			</File>
			<File
				RelativePath=".\BMGL\geometry.cpp"
				>
			</File>
			<File
				RelativePath=".\BMGL\geometry.h"
				>
			</File>
			<File
				RelativePath=".\BMGL\image.cpp"
				>
			</File>
			<File
				RelativePath=".\BMGL\image.h"
				>
			</File>
			<File
				RelativePath=".\BMGL\matrix.cpp"
				>
			</File>
			<File
				RelativePath=".\BMGL\matrix.h"
				>
			</File>
			<File
				RelativePath=".\BMGL\object.cpp"
				>
			</File>
			<File
				RelativePath=".\BMGL\object.h"
				>
			</File>
			<File
				RelativePath=".\BMGL\proxygeometry.cpp"
				>
			</File>
			<File
				RelativePath=".\BMGL\proxygeometry.h"
				>
			</File>
			<File
				RelativePath=".\BMGL\vector.cpp"
				>
			</File>
			<File
				RelativePath=".\BMGL\vector.h"
				>
			</File>
		</Filter>
		<Filter
			Name="Utility"
			>
			<File
				RelativePath=".\Utility\predicates.cpp"
				>
			</File>
			<File
				RelativePath=".\Utility\tetgen.cpp"
				>
			</File>
			<File
				RelativePath=".\Utility\tetgen.h"
				>
			</File>
			<File
				RelativePath=".\Utility\trackball.cpp"
				>
			</File>
			<File
				RelativePath=".\Utility\trackball.h"
				>
			</File>
			<File
				RelativePath=".\Utility\trackball2.cpp"
				>
			</File>
			<File
				RelativePath=".\Utility\trackball2.h"
				>
			</File>
		</Filter>
		<Filter
			Name="GL"
			>
			<File
				RelativePath=".\GL\gl.h"
				>
			</File>
			<File
				RelativePath=".\GL\glext.h"
				>
			</File>
			<File
				RelativePath=".\GL\glsl.cpp"
				>
			</File>
			<File
				RelativePath=".\GL\glsl.h"
				>
			</File>
			<File
				RelativePath=".\GL\glu.h"
				>
			</File>
		</Filter>
		<Filter
			Name="GLSL"
			>
			<File
				RelativePath=".\phong.frag"
				>
			</File>
			<File
				RelativePath=".\phong.vert"
				>
			</File>
		</Filter>
	</Files>
	<Globals>
		<Global
			Name="RESOURCE_FILE"
			Value="LVBasicFramework.rc"
		/>
	</Globals>
</VisualStudioProject>
