# Supplementary material for: Augmented Endoscopic Images Overlaying Shape Changes in Bone Cutting Procedures
Source: PLoS One. 2016 Sep 1;11(9):e0161815. doi: 10.1371/journal.pone.0161815 (PMC5008631; doi:10.1371/journal.pone.0161815)
Supplement: S1 File — (ZIP) [file pone.0161815.s001.zip › S1 File/Source/LVBasicFramework.vcxproj]

<?xml version="1.0" encoding="utf-8"?>
<Project DefaultTargets="Build" ToolsVersion="12.0" xmlns="http://schemas.microsoft.com/developer/msbuild/2003">
  <ItemGroup Label="ProjectConfigurations">
    <ProjectConfiguration Include="Debug|Win32">
      <Configuration>Debug</Configuration>
      <Platform>Win32</Platform>
    </ProjectConfiguration>
    <ProjectConfiguration Include="Release|Win32">
      <Configuration>Release</Configuration>
      <Platform>Win32</Platform>
    </ProjectConfiguration>
  </ItemGroup>
  <PropertyGroup Label="Globals">
    <ProjectGuid>{87072667-330E-441D-A408-7E1B06D994C2}</ProjectGuid>
    <RootNamespace>LVBasicFramework</RootNamespace>
    <Keyword>MFCProj</Keyword>
  </PropertyGroup>
  <Import Project="$(VCTargetsPath)\Microsoft.Cpp.Default.props" />
  <PropertyGroup Condition="'$(Configuration)|$(Platform)'=='Release|Win32'" Label="Configuration">
    <ConfigurationType>Application</ConfigurationType>
    <PlatformToolset>v120</PlatformToolset>
    <UseOfMfc>Static</UseOfMfc>
    <CharacterSet>MultiByte</CharacterSet>
    <WholeProgramOptimization>true</WholeProgramOptimization>
  </PropertyGroup>
  <PropertyGroup Condition="'$(Configuration)|$(Platform)'=='Debug|Win32'" Label="Configuration">
    <ConfigurationType>Application</ConfigurationType>
    <PlatformToolset>v120</PlatformToolset>
    <UseOfMfc>Static</UseOfMfc>
    <CharacterSet>MultiByte</CharacterSet>
  </PropertyGroup>
  <Import Project="$(VCTargetsPath)\Microsoft.Cpp.props" />
  <ImportGroup Label="ExtensionSettings">
  </ImportGroup>
  <ImportGroup Condition="'$(Configuration)|$(Platform)'=='Release|Win32'" Label="PropertySheets">
    <Import Project="$(UserRootDir)\Microsoft.Cpp.$(Platform).user.props" Condition="exists('$(UserRootDir)\Microsoft.Cpp.$(Platform).user.props')" Label="LocalAppDataPlatform" />
  </ImportGroup>
  <ImportGroup Condition="'$(Configuration)|$(Platform)'=='Debug|Win32'" Label="PropertySheets">
    <Import Project="$(UserRootDir)\Microsoft.Cpp.$(Platform).user.props" Condition="exists('$(UserRootDir)\Microsoft.Cpp.$(Platform).user.props')" Label="LocalAppDataPlatform" />
  </ImportGroup>
  <PropertyGroup Label="UserMacros" />
  <PropertyGroup>
    <_ProjectFileVersion>12.0.30501.0</_ProjectFileVersion>
  </PropertyGroup>
  <PropertyGroup Condition="'$(Configuration)|$(Platform)'=='Debug|Win32'">
    <OutDir>$(SolutionDir)$(Configuration)\</OutDir>
    <IntDir>$(Configuration)\</IntDir>
    <LinkIncremental>true</LinkIncremental>
  </PropertyGroup>
  <PropertyGroup Condition="'$(Configuration)|$(Platform)'=='Release|Win32'">
    <OutDir>$(SolutionDir)$(Configuration)\</OutDir>
    <IntDir>$(Configuration)\</IntDir>
    <LinkIncremental>false</LinkIncremental>
  </PropertyGroup>
  <ItemDefinitionGroup Condition="'$(Configuration)|$(Platform)'=='Debug|Win32'">
    <Midl>
      <PreprocessorDefinitions>_DEBUG;%(PreprocessorDefinitions)</PreprocessorDefinitions>
      <MkTypLibCompatible>false</MkTypLibCompatible>
      <ValidateAllParameters>false</ValidateAllParameters>
    </Midl>
    <ClCompile>
      <Optimization>Disabled</Optimization>
      <AdditionalIncludeDirectories>./GL;./BMGL;./Utility;</AdditionalIncludeDirectories>
      <PreprocessorDefinitions>WIN32;_WINDOWS;</PreprocessorDefinitions>
      <MinimalRebuild>true</MinimalRebuild>
      <BasicRuntimeChecks>EnableFastChecks</BasicRuntimeChecks>
      <RuntimeLibrary>MultiThreadedDebug</RuntimeLibrary>
      <PrecompiledHeader>Use</PrecompiledHeader>
      <WarningLevel>Level3</WarningLevel>
      <DebugInformationFormat>EditAndContinue</DebugInformationFormat>
    </ClCompile>
    <ResourceCompile>
      <PreprocessorDefinitions>_DEBUG;%(PreprocessorDefinitions)</PreprocessorDefinitions>
      <Culture>0x0411</Culture>
      <AdditionalIncludeDirectories>$(IntDir);%(AdditionalIncludeDirectories)</AdditionalIncludeDirectories>
    </ResourceCompile>
    <Link>
      <AdditionalOptions>
 %(AdditionalOptions)</AdditionalOptions>
      <AdditionalLibraryDirectories>./Lib;</AdditionalLibraryDirectories>
      <GenerateDebugInformation>true</GenerateDebugInformation>
      <SubSystem>Windows</SubSystem>
      <RandomizedBaseAddress>false</RandomizedBaseAddress>
      <DataExecutionPrevention />
      <TargetMachine>MachineX86</TargetMachine>
    </Link>
    <PostBuildEvent>
      <Command>
      </Command>
    </PostBuildEvent>
  </ItemDefinitionGroup>
  <ItemDefinitionGroup Condition="'$(Configuration)|$(Platform)'=='Release|Win32'">
    <Midl>
      <PreprocessorDefinitions>NDEBUG;%(PreprocessorDefinitions)</PreprocessorDefinitions>
      <MkTypLibCompatible>false</MkTypLibCompatible>
      <ValidateAllParameters>false</ValidateAllParameters>
    </Midl>
    <ClCompile>
      <AdditionalIncludeDirectories>./GL;./BMGL;./Utility;</AdditionalIncludeDirectories>
      <PreprocessorDefinitions>WIN32;_WINDOWS;</PreprocessorDefinitions>
      <MinimalRebuild>false</MinimalRebuild>
      <RuntimeLibrary>MultiThreaded</RuntimeLibrary>
      <PrecompiledHeader>Use</PrecompiledHeader>
      <WarningLevel>Level3</WarningLevel>
      <DebugInformationFormat>ProgramDatabase</DebugInformationFormat>
    </ClCompile>
    <ResourceCompile>
      <PreprocessorDefinitions>NDEBUG;%(PreprocessorDefinitions)</PreprocessorDefinitions>
      <Culture>0x0411</Culture>
      <AdditionalIncludeDirectories>$(IntDir);%(AdditionalIncludeDirectories)</AdditionalIncludeDirectories>
    </ResourceCompile>
    <Link>
      <AdditionalLibraryDirectories>./Lib;</AdditionalLibraryDirectories>
      <GenerateDebugInformation>true</GenerateDebugInformation>
      <SubSystem>Windows</SubSystem>
      <OptimizeReferences>true</OptimizeReferences>
      <EnableCOMDATFolding>true</EnableCOMDATFolding>
      <RandomizedBaseAddress>false</RandomizedBaseAddress>
      <DataExecutionPrevention />
      <TargetMachine>MachineX86</TargetMachine>
    </Link>
    <PostBuildEvent>
      <Command>
      </Command>
    </PostBuildEvent>
  </ItemDefinitionGroup>
  <ItemGroup>
    <ClCompile Include="BMGL\bmgl.cpp" />
    <ClCompile Include="BMGL\geometry.cpp" />
    <ClCompile Include="BMGL\image.cpp" />
    <ClCompile Include="BMGL\matrix.cpp" />
    <ClCompile Include="BMGL\object.cpp" />
    <ClCompile Include="BMGL\proxygeometry.cpp" />
    <ClCompile Include="BMGL\vector.cpp" />
    <ClCompile Include="FeatureView.cpp" />
    <ClCompile Include="GL\glsl.cpp" />
    <ClCompile Include="LVBasicFramework.cpp" />
    <ClCompile Include="LVBasicFrameworkDoc.cpp" />
    <ClCompile Include="LVBasicFrameworkView.cpp" />
    <ClCompile Include="LVSculpt.cpp" />
    <ClCompile Include="MainFrm.cpp" />
    <ClCompile Include="OpenGLView.cpp" />
    <ClCompile Include="stdafx.cpp">
      <PrecompiledHeader Condition="'$(Configuration)|$(Platform)'=='Debug|Win32'">Create</PrecompiledHeader>
      <PrecompiledHeader Condition="'$(Configuration)|$(Platform)'=='Release|Win32'">Create</PrecompiledHeader>
    </ClCompile>
    <ClCompile Include="Utility\trackball.cpp" />
    <ClCompile Include="Utility\trackball2.cpp" />
  </ItemGroup>
  <ItemGroup>
    <ClInclude Include="BMGL\bmgl.h" />
    <ClInclude Include="BMGL\geometry.h" />
    <ClInclude Include="BMGL\image.h" />
    <ClInclude Include="BMGL\matrix.h" />
    <ClInclude Include="BMGL\object.h" />
    <ClInclude Include="BMGL\proxygeometry.h" />
    <ClInclude Include="BMGL\vector.h" />
    <ClInclude Include="FeatureView.h" />
    <ClInclude Include="GL\gl.h" />
    <ClInclude Include="GL\glext.h" />
    <ClInclude Include="GL\glsl.h" />
    <ClInclude Include="GL\glu.h" />
    <ClInclude Include="LVBasicFramework.h" />
    <ClInclude Include="LVBasicFrameworkDoc.h" />
    <ClInclude Include="LVBasicFrameworkView.h" />
    <ClInclude Include="LVSculpt.h" />
    <ClInclude Include="MainFrm.h" />
    <ClInclude Include="OpenGLView.h" />
    <ClInclude Include="Resource.h" />
    <ClInclude Include="stdafx.h" />
    <ClInclude Include="Utility\trackball.h" />
    <ClInclude Include="Utility\trackball2.h" />
  </ItemGroup>
  <ItemGroup>
    <Image Include="res\LVBasicFramework.ico" />
    <Image Include="res\LVBasicFrameworkDoc.ico" />
    <Image Include="res\Toolbar.bmp" />
  </ItemGroup>
  <ItemGroup>
    <ResourceCompile Include="LVBasicFramework.rc" />
  </ItemGroup>
  <ItemGroup>
    <None Include="phong.frag" />
    <None Include="phong.vert" />
    <None Include="res\LVBasicFramework.rc2" />
  </ItemGroup>
  <ItemGroup>
    <Manifest Include="res\ManifestWinXP.manifest" />
  </ItemGroup>
  <Import Project="$(VCTargetsPath)\Microsoft.Cpp.targets" />
  <ImportGroup Label="ExtensionTargets">
  </ImportGroup>
  <ProjectExtensions>
    <VisualStudio>
      <UserProperties RESOURCE_FILE="LVBasicFramework.rc" />
    </VisualStudio>
  </ProjectExtensions>
</Project>
