# Supplementary material for: Augmented Endoscopic Images Overlaying Shape Changes in Bone Cutting Procedures
Source: PLoS One. 2016 Sep 1;11(9):e0161815. doi: 10.1371/journal.pone.0161815 (PMC5008631; doi:10.1371/journal.pone.0161815)
Supplement: S1 File — (ZIP) [file pone.0161815.s001.zip › S1 File/Source/LVBasicFramework.vcxproj.filters]

<?xml version="1.0" encoding="utf-8"?>
<Project ToolsVersion="4.0" xmlns="http://schemas.microsoft.com/developer/msbuild/2003">
  <ItemGroup>
    <Filter Include="Source Files">
      <UniqueIdentifier>{4FC737F1-C7A5-4376-A066-2A32D752A2FF}</UniqueIdentifier>
      <Extensions>cpp;c;cc;cxx;def;odl;idl;hpj;bat;asm;asmx</Extensions>
    </Filter>
    <Filter Include="Header Files">
      <UniqueIdentifier>{93995380-89BD-4b04-88EB-625FBE52EBFB}</UniqueIdentifier>
      <Extensions>h;hpp;hxx;hm;inl;inc;xsd</Extensions>
    </Filter>
    <Filter Include="Resource Files">
      <UniqueIdentifier>{67DA6AB6-F800-4c08-8B7A-83BB121AAD01}</UniqueIdentifier>
      <Extensions>rc;ico;cur;bmp;dlg;rc2;rct;bin;rgs;gif;jpg;jpeg;jpe;resx;tiff;tif;png;wav</Extensions>
    </Filter>
    <Filter Include="BMGL">
      <UniqueIdentifier>{cfd468aa-3de2-4b0b-a9da-5b59ed07ea3a}</UniqueIdentifier>
    </Filter>
    <Filter Include="Utility">
      <UniqueIdentifier>{c2e132d2-1cde-4788-84ba-705e189694ce}</UniqueIdentifier>
    </Filter>
    <Filter Include="GL">
      <UniqueIdentifier>{c549259d-0602-4337-9ef3-516b5b8b0394}</UniqueIdentifier>
    </Filter>
    <Filter Include="GLSL">
      <UniqueIdentifier>{59cf4f26-a936-47b9-974b-cf7f5e6f6795}</UniqueIdentifier>
    </Filter>
  </ItemGroup>
  <ItemGroup>
    <ClCompile Include="FeatureView.cpp">
      <Filter>Source Files</Filter>
    </ClCompile>
    <ClCompile Include="LVBasicFramework.cpp">
      <Filter>Source Files</Filter>
    </ClCompile>
    <ClCompile Include="LVBasicFrameworkDoc.cpp">
      <Filter>Source Files</Filter>
    </ClCompile>
    <ClCompile Include="LVBasicFrameworkView.cpp">
      <Filter>Source Files</Filter>
    </ClCompile>
    <ClCompile Include="LVSculpt.cpp">
      <Filter>Source Files</Filter>
    </ClCompile>
    <ClCompile Include="MainFrm.cpp">
      <Filter>Source Files</Filter>
    </ClCompile>
    <ClCompile Include="OpenGLView.cpp">
      <Filter>Source Files</Filter>
    </ClCompile>
    <ClCompile Include="stdafx.cpp">
      <Filter>Source Files</Filter>
    </ClCompile>
    <ClCompile Include="BMGL\bmgl.cpp">
      <Filter>BMGL</Filter>
    </ClCompile>
    <ClCompile Include="BMGL\geometry.cpp">
      <Filter>BMGL</Filter>
    </ClCompile>
    <ClCompile Include="BMGL\image.cpp">
      <Filter>BMGL</Filter>
    </ClCompile>
    <ClCompile Include="BMGL\matrix.cpp">
      <Filter>BMGL</Filter>
    </ClCompile>
    <ClCompile Include="BMGL\vector.cpp">
      <Filter>BMGL</Filter>
    </ClCompile>
    <ClCompile Include="Utility\trackball.cpp">
      <Filter>Utility</Filter>
    </ClCompile>
    <ClCompile Include="Utility\trackball2.cpp">
      <Filter>Utility</Filter>
    </ClCompile>
    <ClCompile Include="GL\glsl.cpp">
      <Filter>GL</Filter>
    </ClCompile>
    <ClCompile Include="BMGL\object.cpp">
      <Filter>BMGL</Filter>
    </ClCompile>
    <ClCompile Include="BMGL\proxygeometry.cpp">
      <Filter>BMGL</Filter>
    </ClCompile>
  </ItemGroup>
  <ItemGroup>
    <ClInclude Include="FeatureView.h">
      <Filter>Header Files</Filter>
    </ClInclude>
    <ClInclude Include="LVBasicFramework.h">
      <Filter>Header Files</Filter>
    </ClInclude>
    <ClInclude Include="LVBasicFrameworkDoc.h">
      <Filter>Header Files</Filter>
    </ClInclude>
    <ClInclude Include="LVBasicFrameworkView.h">
      <Filter>Header Files</Filter>
    </ClInclude>
    <ClInclude Include="LVSculpt.h">
      <Filter>Header Files</Filter>
    </ClInclude>
    <ClInclude Include="MainFrm.h">
      <Filter>Header Files</Filter>
    </ClInclude>
    <ClInclude Include="OpenGLView.h">
      <Filter>Header Files</Filter>
    </ClInclude>
    <ClInclude Include="Resource.h">
      <Filter>Header Files</Filter>
    </ClInclude>
    <ClInclude Include="stdafx.h">
      <Filter>Header Files</Filter>
    </ClInclude>
    <ClInclude Include="BMGL\bmgl.h">
      <Filter>BMGL</Filter>
    </ClInclude>
    <ClInclude Include="BMGL\geometry.h">
      <Filter>BMGL</Filter>
    </ClInclude>
    <ClInclude Include="BMGL\image.h">
      <Filter>BMGL</Filter>
    </ClInclude>
    <ClInclude Include="BMGL\matrix.h">
      <Filter>BMGL</Filter>
    </ClInclude>
    <ClInclude Include="BMGL\vector.h">
      <Filter>BMGL</Filter>
    </ClInclude>
    <ClInclude Include="Utility\trackball.h">
      <Filter>Utility</Filter>
    </ClInclude>
    <ClInclude Include="Utility\trackball2.h">
      <Filter>Utility</Filter>
    </ClInclude>
    <ClInclude Include="GL\gl.h">
      <Filter>GL</Filter>
    </ClInclude>
    <ClInclude Include="GL\glext.h">
      <Filter>GL</Filter>
    </ClInclude>
    <ClInclude Include="GL\glsl.h">
      <Filter>GL</Filter>
    </ClInclude>
    <ClInclude Include="GL\glu.h">
      <Filter>GL</Filter>
    </ClInclude>
    <ClInclude Include="BMGL\object.h">
      <Filter>BMGL</Filter>
    </ClInclude>
    <ClInclude Include="BMGL\proxygeometry.h">
      <Filter>BMGL</Filter>
    </ClInclude>
  </ItemGroup>
  <ItemGroup>
    <Image Include="res\LVBasicFramework.ico">
      <Filter>Resource Files</Filter>
    </Image>
    <Image Include="res\LVBasicFrameworkDoc.ico">
      <Filter>Resource Files</Filter>
    </Image>
    <Image Include="res\Toolbar.bmp">
      <Filter>Resource Files</Filter>
    </Image>
  </ItemGroup>
  <ItemGroup>
    <ResourceCompile Include="LVBasicFramework.rc">
      <Filter>Resource Files</Filter>
    </ResourceCompile>
  </ItemGroup>
  <ItemGroup>
    <None Include="res\LVBasicFramework.rc2">
      <Filter>Resource Files</Filter>
    </None>
    <None Include="phong.frag">
      <Filter>GLSL</Filter>
    </None>
    <None Include="phong.vert">
      <Filter>GLSL</Filter>
    </None>
  </ItemGroup>
  <ItemGroup>
    <Manifest Include="res\ManifestWinXP.manifest">
      <Filter>Resource Files</Filter>
    </Manifest>
  </ItemGroup>
</Project>
