# Supplementary material for: Augmented Endoscopic Images Overlaying Shape Changes in Bone Cutting Procedures
Source: PLoS One. 2016 Sep 1;11(9):e0161815. doi: 10.1371/journal.pone.0161815 (PMC5008631; doi:10.1371/journal.pone.0161815)
Supplement: S1 File — (ZIP) [file pone.0161815.s001.zip › S1 File/Source/LVBasicFrameworkDoc.cpp]

// LVBasicFrameworkDoc.cpp : CLVBasicFrameworkDoc Class Implementation
//

#include "stdafx.h"
#include "LVBasicFramework.h"
#include "LVBasicFrameworkDoc.h"

#ifdef _DEBUG
#define new DEBUG_NEW
#endif


// CLVBasicFrameworkDoc
IMPLEMENT_DYNCREATE(CLVBasicFrameworkDoc, CDocument)

BEGIN_MESSAGE_MAP(CLVBasicFrameworkDoc, CDocument)
END_MESSAGE_MAP()


// CLVBasicFrameworkDoc Construction / Destruction
CLVBasicFrameworkDoc::CLVBasicFrameworkDoc() : m_Sculpt( this )
{
	std::locale::global(std::locale("japanese"));
	rendering_time = 0.0f;
	eye_vec.SetVector(0.0f, 1.0f, 0.0f);
	eye_vec2.SetVector(0.0f, 1.0f, 0.0f);

	rotate_axis.SetVector(0.0f, 1.0f, 0.0f);
	translate.SetVector(0.0f, 0.0f, 0.0f);

	isReady = false;
	isOnSurface = false;

	updateView = 1;
	isLButtonDown = false;
	isRButtonDown = false;
	isMButtonDown = false;

	scale = 1.0f;
	rotate_angle = 0.0f;

	mouse_point.x = 0;
	mouse_point.y = 0;
	img = NULL;

}

CLVBasicFrameworkDoc::~CLVBasicFrameworkDoc()
{
}

// CLVBasicFrameworkDoc Assertion

#ifdef _DEBUG
void CLVBasicFrameworkDoc::AssertValid() const
{
	CDocument::AssertValid();
}

void CLVBasicFrameworkDoc::Dump(CDumpContext& dc) const
{
	CDocument::Dump(dc);
}
#endif //_DEBUG


// CMVRBasicFrameworkDoc Command
BOOL CLVBasicFrameworkDoc::OnOpenDocument(LPCTSTR lpszPathName)
{

	// t@CðJ¢½Æ«ÉÄÎêéiOÈÇêx¾¯Ìð±±É­j
	if (!CDocument::OnOpenDocument(lpszPathName))
		return FALSE;

	if(!isReady)
	{
		char spath[256];		// t@C¼
		char dpath[256];		// fBNgpX
		char fpath[256];		// t@CpXifBNgpX{t@C¼j

		strcpy(fpath, (char *)lpszPathName);
		strcpy(spath, strrchr((char *)lpszPathName, '.'));
		strcpy(dpath, _strrev( strchr( (_strrev(fpath)), '\\')));

		filepath = lpszPathName;
		origpath = lpszPathName;
		dirpath = dpath;

		// ú»
		InitProject();

		img = new Image3D();
		label = new Image3D();
		obj = new Object();
		obj_f = new Object();
		pg = new ProxyGeometry();

		int width = 256;
		int height = 256;
		int depth = 256;

		float rx = 1.0f;
		float ry = 1.0f;
		float rz = 1.0f;

		// O³æÌÇÝÝ
		img->InitImage(width, height, depth, rx, ry, rz, false, 2);
		img->ReadImageRAW(filepath, true, 0);
		img->UpdateGradientVolume(true, 0);

		// J[bNAbvÌÇÝÝ
		filepath.Replace(".raw", ".lut");
		img->ReadLookUpTable(filepath, 0);

		// WIgÌÇÝÝ
		filepath.Replace(".lut", ".mvr");
		obj->ReadObject(filepath);
		obj_f->ReadObject(filepath);

		// ØíxÌúlóÔ]
		filepath = dirpath + "sculpt_label_cache.raw";
		img->UpdateSculptLabel(filepath);

		// ØívæÇÝÝ
		filepath = dirpath + "sculpt_label_goal.raw";
		img->UpdateSculptGoal(filepath);

		// ØíIuWFNgú»
		m_Sculpt.Initialize();

		// _OReLXgÌRs[
		CopyRenderContext();

		isReady = true;

	}

	return true;
}


BOOL CLVBasicFrameworkDoc::InitProject()
{

	wglMakeCurrent(main_DC, main_GLRC);		// JgReLXgðCr[É
	wglShareLists(main_GLRC, sub_GLRC);		// eNX`¤L

	InitBMGL();								// Cuú»	
	glGenTextures( TEXTURE_NUM, ntex );		// eNX`jbg¶¬

	wglMakeCurrent(sub_DC, sub_GLRC);		// JgReLXgðTur[É
	InitBMGL();								// Cuú»
	glGenTextures( TEXTURE_NUM, ntex );		// eNX`jbg¶¬
	
	wglMakeCurrent(main_DC, main_GLRC);		// JgReLXgðCr[É

	return true;
}


BOOL CLVBasicFrameworkDoc::CopyRenderContext()
{
	wglMakeCurrent(main_DC, main_GLRC); 
	wglCopyContext(main_GLRC, sub_GLRC,  GL_LIGHTING_BIT |  GL_TEXTURE_BIT);	

	return true;
}
