# Supplementary material for: Augmented Endoscopic Images Overlaying Shape Changes in Bone Cutting Procedures
Source: PLoS One. 2016 Sep 1;11(9):e0161815. doi: 10.1371/journal.pone.0161815 (PMC5008631; doi:10.1371/journal.pone.0161815)
Supplement: S1 File — (ZIP) [file pone.0161815.s001.zip › S1 File/Source/LVBasicFrameworkDoc.h]

// LVBasicFrameworkDoc.h : CLVBasicFrameworkDoc Class Interface


#pragma once

#include "LVSculpt.h"

class CLVBasicFrameworkDoc : public CDocument
{
protected: 
	CLVBasicFrameworkDoc();
	DECLARE_DYNCREATE(CLVBasicFrameworkDoc)


// Attribute
public:
	CString dirpath;
	CString filepath;
	CString origpath;

	bool isReady;
	bool isOnSurface;
	int updateView;
	float rendering_time;

	Vector3f eye_vec;
	Vector3f eye_vec2;
	Vector3f rotate_axis;
	Vector3f translate;
	Vector2f mouse_point;
	Vector3f surf_pos;

	float scale;
	float rotate_angle;
	bool isRButtonDown;
	bool isLButtonDown;
	bool isMButtonDown;
	CPoint clk_point_L;
	CPoint clk_point_R;
	CPoint clk_point_M;

	Image3D *img;
	Image3D *label;

	Object *obj;
	Object *obj_f;
	ProxyGeometry *pg;

	HDC main_DC;			
	HGLRC main_GLRC;	
	HDC sub_DC;		
	HGLRC sub_GLRC;	

	CLVSculpt m_Sculpt;


// Operation
public:

public:
	virtual ~CLVBasicFrameworkDoc();
	BOOL InitProject();
	BOOL CopyRenderContext();

#ifdef _DEBUG
	virtual void AssertValid() const;
	virtual void Dump(CDumpContext& dc) const;
#endif

protected:
	DECLARE_MESSAGE_MAP()
	virtual BOOL OnOpenDocument(LPCTSTR lpszPathName);

};
