# Supplementary material for: Augmented Endoscopic Images Overlaying Shape Changes in Bone Cutting Procedures
Source: PLoS One. 2016 Sep 1;11(9):e0161815. doi: 10.1371/journal.pone.0161815 (PMC5008631; doi:10.1371/journal.pone.0161815)
Supplement: S1 File — (ZIP) [file pone.0161815.s001.zip › S1 File/Source/LVBasicFrameworkView.cpp]

// LVBasicFrameworkView.cpp : CLVBasicFrameworkView Class Implementation
//

#include "stdafx.h"
#include "LVBasicFramework.h"

#include "LVBasicFrameworkDoc.h"
#include "LVBasicFrameworkView.h"

#ifdef _DEBUG
#define new DEBUG_NEW
#endif


// CLVBasicFrameworkView

IMPLEMENT_DYNCREATE(CLVBasicFrameworkView, CFormView)

BEGIN_MESSAGE_MAP(CLVBasicFrameworkView, CFormView)
	ON_WM_TIMER()
	ON_BN_CLICKED(IDC_BUTTON_SAVE, &CLVBasicFrameworkView::OnBnClickedButtonSave)
	ON_BN_CLICKED(IDC_BUTTON_INIT_SCULPT, &CLVBasicFrameworkView::OnBnClickedButtonInitSculpt)
END_MESSAGE_MAP()

// CLVBasicFrameworkView Construction / Destruction

CLVBasicFrameworkView::CLVBasicFrameworkView()
	: CFormView(CLVBasicFrameworkView::IDD)
	, m_edit_fps(_T(""))
{

}

CLVBasicFrameworkView::~CLVBasicFrameworkView()
{
}

void CLVBasicFrameworkView::DoDataExchange(CDataExchange* pDX)
{
	DDX_Text(pDX, IDC_EDIT_TEST, m_edit_fps);
}

BOOL CLVBasicFrameworkView::PreCreateWindow(CREATESTRUCT& cs)
{

	return CFormView::PreCreateWindow(cs);
}

void CLVBasicFrameworkView::OnInitialUpdate()
{
	pDoc = GetDocument();				// Get pointer to document class
	SetTimer(VIEW_TIMER, 30, NULL);		// Set visualization timer
	UpdateData (false);

}


// CLVBasicFrameworkView Assertion

#ifdef _DEBUG
void CLVBasicFrameworkView::AssertValid() const
{
	CFormView::AssertValid();
}

void CLVBasicFrameworkView::Dump(CDumpContext& dc) const
{
	CFormView::Dump(dc);
}

CLVBasicFrameworkDoc* CLVBasicFrameworkView::GetDocument() const 
{
	ASSERT(m_pDocument->IsKindOf(RUNTIME_CLASS(CLVBasicFrameworkDoc)));
	return (CLVBasicFrameworkDoc*)m_pDocument;
}
#endif //_DEBUG


// CLVBasicFrameworkView Message Hanlder
void CLVBasicFrameworkView::OnTimer(UINT_PTR nIDEvent) 
{
	if(nIDEvent == VIEW_TIMER) DrawView();
	CFormView::OnTimer(nIDEvent);	
}


void CLVBasicFrameworkView::DrawView()
{
	UpdateData(true);

	if(pDoc->isReady) 
	{
		m_edit_fps.Format("%.3f", pDoc->rendering_time);
	}

	UpdateData(false);
}

void CLVBasicFrameworkView::OnBnClickedButtonSave()
{
	if( !pDoc->img ){
		return;
	}
	CFileDialog filedlg(FALSE, _T(".raw"), _T("sculpt_label_goal"), OFN_OVERWRITEPROMPT|OFN_EXPLORER, _T("RAW File (*.raw)|*.raw||") );
	filedlg.m_ofn.lpstrInitialDir = pDoc->dirpath;
	if(filedlg.DoModal() == IDOK){
		pDoc->img->WriteByteLabelRaw(pDoc->img->sculpt_label, filedlg.GetPathName());
	}
	//pDoc->label->WriteImageRAW(pDoc->dirpath + "out.raw");	
}


void CLVBasicFrameworkView::OnBnClickedButtonInitSculpt()
{
	// TODO: ±±ÉRg[Êmnh R[hðÇÁµÜ·B
	if( !pDoc->img ){
		return;
	}
	pDoc->m_Sculpt.ClearSculpt();
}
