# Supplementary material for: Augmented Endoscopic Images Overlaying Shape Changes in Bone Cutting Procedures
Source: PLoS One. 2016 Sep 1;11(9):e0161815. doi: 10.1371/journal.pone.0161815 (PMC5008631; doi:10.1371/journal.pone.0161815)
Supplement: S1 File — (ZIP) [file pone.0161815.s001.zip › S1 File/Source/LVBasicFrameworkView.h]

// LVBasicFrameworkView.h : CLVBasicFrameworkView Class Interface
//


#pragma once

#include "LVBasicFrameworkDoc.h" 
#include "afxwin.h"
#include "afxcmn.h"


class CLVBasicFrameworkView : public CFormView
{
protected: 
	CLVBasicFrameworkView();
	DECLARE_DYNCREATE(CLVBasicFrameworkView)

public:
	enum{ IDD = IDD_LVBASICFRAMEWORK_FORM };

// Attribute
public:
	CLVBasicFrameworkDoc* GetDocument() const;

// Operation
public:
	CLVBasicFrameworkDoc* pDoc;

// Override
public:
	virtual BOOL PreCreateWindow(CREATESTRUCT& cs);
protected:
	virtual void DoDataExchange(CDataExchange* pDX);
	virtual void OnInitialUpdate();
	void OnTimer(UINT_PTR nIDEvent);
	void DrawView();

// Implementation
public:
	virtual ~CLVBasicFrameworkView();
#ifdef _DEBUG
	virtual void AssertValid() const;
	virtual void Dump(CDumpContext& dc) const;
#endif

protected:


protected:
	DECLARE_MESSAGE_MAP()
public:

	CString m_edit_fps;


	afx_msg void OnBnClickedButtonSave();
	afx_msg void OnBnClickedButtonInitSculpt();
};

#ifndef _DEBUG  
inline CLVBasicFrameworkDoc* CLVBasicFrameworkView::GetDocument() const
   { return reinterpret_cast<CLVBasicFrameworkDoc*>(m_pDocument); }
#endif
