# Supplementary material for: Augmented Endoscopic Images Overlaying Shape Changes in Bone Cutting Procedures
Source: PLoS One. 2016 Sep 1;11(9):e0161815. doi: 10.1371/journal.pone.0161815 (PMC5008631; doi:10.1371/journal.pone.0161815)
Supplement: S1 File — (ZIP) [file pone.0161815.s001.zip › S1 File/Source/LVSculpt.cpp]

#include "StdAfx.h"
#include "LVSculpt.h"
#include "LVBasicFrameworkDoc.h"
#include "OpenGLView.h"

CLVSculpt::CLVSculpt( CLVBasicFrameworkDoc *pDoc )
{
	m_pDoc = pDoc;
	m_pImg = NULL;

	m_isShowRemoved = 0;
	m_sculptAlpha = 0.1f;
	m_sculptRange = 4.0f;	//Øíc[¼a(PÊ:mm)
	m_isSculpt = false;
}

CLVSculpt::~CLVSculpt(void)
{
}

bool CLVSculpt::Initialize()
{
	bool br = true;

	try{
		if( !m_pDoc->img ){
			return false;
		}

		m_pImg = m_pDoc->img;

		int width = m_pImg->width;
		int height = m_pImg->height;
		int depth = m_pImg->depth;

		if( m_SculptLabel.m_p ){
			m_SculptLabel.Free();
		}

		// Øípêxú»
		if( !m_SculptLabel.Allocate( width * height * depth ) ){
			throw false;
		}
		memcpy( m_SculptLabel.m_p, m_pDoc->img->sculpt_label, width * height * depth * sizeof( UCHAR ) );

		// GPUÖúl]
		//RenewSubLabel( 0, 0, 0, width, height, depth, m_SculptLabel.m_p );

	}catch( bool bCatch ){
		br = bCatch;
	}catch( ... ){
	}

	return br;
}


bool CLVSculpt::ClearSculpt()
{
	bool br = true;

	try{
		if( !m_pDoc->img ){
			return false;
		}

		m_pImg = m_pDoc->img;

		int width = m_pImg->width;
		int height = m_pImg->height;
		int depth = m_pImg->depth;

		if( m_SculptLabel.m_p ){
			m_SculptLabel.Free();
		}

		// Øípêxú»
		if( !m_SculptLabel.Allocate( width * height * depth ) ){
			throw false;
		}
		memset( m_SculptLabel.m_p, 255, width * height * depth * sizeof( UCHAR ) );
		memcpy( m_pDoc->img->sculpt_label, m_SculptLabel.m_p, width * height * depth * sizeof( UCHAR ) );

		// GPUÖúl]
		RenewSubLabel( 0, 0, 0, width, height, depth, m_SculptLabel.m_p );

		m_isSculpt = false;

	}catch( bool bCatch ){
		br = bCatch;
	}catch( ... ){
	}

	return br;
}

bool CLVSculpt::Sculpting3D( Vector3f pos )
{
	bool br = true;
	try{
		if( !m_pImg ){
			return false;
		}

		// {[ÌTCYîñæ¾
		int ix, iy, iz;
		float rx = m_pImg->rx;
		float ry = m_pImg->ry;
		float rz = m_pImg->rz;
		int width = m_pImg->width;
		int height = m_pImg->height;
		int depth = m_pImg->depth;
		float rwidth = m_pImg->rwidth;
		float rheight = m_pImg->rheight;
		float rdepth = m_pImg->rdepth;

		float rDrill = m_sculptRange; // @íhÌ¼a : mmPÊ
		float tmpR = rDrill * WORKSPACE_SIZE / m_pImg->rmax;  //[NXy[XPÊÌ¼aÖÏ·
		float realR = tmpR;

		// posÉ½é{NZCfbNXðæ¾
		ix = (int)((pos.x + (float)WORKSPACE_SIZE/2.0f*rx) / ((float)WORKSPACE_SIZE * rx) * (width-1));
		iy = (int)((pos.y + (float)WORKSPACE_SIZE/2.0f*ry) / ((float)WORKSPACE_SIZE * ry) * (height-1));
		iz = (int)((pos.z + (float)WORKSPACE_SIZE/2.0f*rz) / ((float)WORKSPACE_SIZE * rz) * (depth-1));

#if 0
		// Y{NZÌS_ðæ¾
		Vector3f basePos;
		float baseFx, baseFy, baseFz;
		baseFx = (float)ix * ((float)WORKSPACE_SIZE * rx) / (width-1) - (float)WORKSPACE_SIZE/2.0f*rx;
		baseFy = (float)iy * ((float)WORKSPACE_SIZE * ry) / (height-1) - (float)WORKSPACE_SIZE/2.0f*ry;
		baseFz = (float)iz * ((float)WORKSPACE_SIZE * rz) / (depth-1) - (float)WORKSPACE_SIZE/2.0f*rz;
		basePos.SetVector( baseFx, baseFy, baseFz );
#endif
		// hðïÜ·éofBO{bNX(ªx)ðZo
		int bx = (int)( tmpR * width / (WORKSPACE_SIZE * rx) + 1 ) * 2;
		int by = (int)( tmpR * height / (WORKSPACE_SIZE * ry) + 1 ) * 2;
		int bz = (int)( tmpR * depth / (WORKSPACE_SIZE * rz) + 1 ) * 2;
		int xoffset = ix - bx / 2;
		int yoffset = iy - by / 2;
		int zoffset = iz - bz / 2;
		int nx = bx; if( xoffset < 0 ){ nx += xoffset; xoffset = 0;} if( xoffset+nx>=width ){ nx = width - xoffset ; }
		int ny = by; if( yoffset < 0 ){ ny += yoffset; yoffset = 0;} if( yoffset+ny>=height ){ ny = height - yoffset ; }
		int nz = bz; if( zoffset < 0 ){ nz += zoffset; zoffset = 0;} if( zoffset+nz>=depth ){ nz = depth - zoffset ; }
		
		// 4Ì{ÅÈ¯êÎAªxÌXVª¨©µ­Èé½ß(LiveVolumeÅÍ­¶µÄ¢È¢ÌÅACu[Ìo[WÉæé?)
		// ofBO{bNXÌTCYðâ³·é
		nx += nx % 4;
		ny += ny % 4;
		nz += nz % 4;

		// ªxlZopêxðmÛ
		CAutoVectorPtr<unsigned char> tmpViewLabel;
		if( !tmpViewLabel.Allocate( nx * ny * nz ) ){
			throw false;
		}

		// x{NZÌÎpüÌ·³(vl)ðZo
		float vw = (float)WORKSPACE_SIZE * rx / m_pImg->width;
		float vh = (float)WORKSPACE_SIZE * ry / m_pImg->height;
		float vd = (float)WORKSPACE_SIZE * rz / m_pImg->depth;
		float vl = sqrt( vw * vw + vh * vh + vd * vd );
		
		// ofBO{bNXàÌexlðZo
		for( int k=0; k<nz; k++ ){
			for( int j=0; j<ny; j++ ){
				for( int i=0; i<nx; i++ ){
					int rk = zoffset + k;
					int rj = yoffset + j;
					int ri = xoffset + i;
					int index = width * height * rk + width * rj + ri;

					// ØíOÌlðãü
					tmpViewLabel.m_p[ nx * ny * k + nx * j + i ] = m_SculptLabel.m_p[index];

					// SÀWðæ¾
					Vector3f tmpP;
					VolumeIndexToPos( ri, rj, rk, tmpP );
					
					// hSÆÌ£ðZo
					float dis = (tmpP - pos).GetLength();
					
					// hGbWÉ½é{NZÌê({NZSÆhGbWÌ£ªÎpüvlæèà¬³¢ê)
					// ªIÉØí³êé±Æð\»·é½ßÉAØíÌâÔlðZo
					if( abs( dis - realR ) < vl ){
						float diff = (dis - realR) / vl;
						float labelVal = 255.0f * (diff + 1.0f) / 2.0f;
						
						if( m_SculptLabel.m_p[index] > (unsigned char)labelVal ){
							m_SculptLabel.m_p[index] = (unsigned char)labelVal;
							tmpViewLabel.m_p[ nx * ny * k + nx * j + i ] = (unsigned char)labelVal;
							m_isSculpt = true;
						}
					// ®SÉØí³êé{NZÌê
					}else if( dis <= realR ){
						if( m_SculptLabel.m_p[index] > 0 ){
							m_SculptLabel.m_p[index] = 0;
							tmpViewLabel.m_p[ nx * ny * k + nx * j + i ] = 0;
							m_isSculpt = true;
						}
					}
				}
			}
		}

		RenewSubLabel( xoffset, yoffset, zoffset, nx, ny, nz, tmpViewLabel.m_p );
		//RenewSubLabel( 0, 0, 0, width, height, depth, m_SculptLabel.m_p );

	}catch(...){
		br = false;
	}

	return br;
}

bool CLVSculpt::BeginSculpt()
{
	if( !m_pImg ){
		return false;
	}
	
	if( !m_SculptLabel.m_p ){
		return false;
	}

	int width = m_pImg->width;
	int height = m_pImg->height;
	int depth = m_pImg->depth;

	// }EXhbOOÉ»ÝÌØíx(CPU¤)ðæ¾
	// CPU¤ÌØíxÍ\Ê_oÉp¢é
	for( int i=0; i<width*height*depth; i++ ){
		m_SculptLabel.m_p[i] = (UCHAR)m_pImg->sculpt_label[i];
	}

	return true;
}

bool CLVSculpt::EndSculpt()
{
	if( !m_pImg ){
		return false;
	}

	if( !m_SculptLabel.m_p ){
		return false;
	}

	int width = m_pImg->width;
	int height = m_pImg->height;
	int depth = m_pImg->depth;

	// }EXhbOÉæéØíÊðØíx(CPU¤)É½f
	// CPU¤ÌØíxÍ\Ê_oÉp¢é
	for( int i=0; i<width*height*depth; i++ ){
		m_pImg->sculpt_label[i] = m_SculptLabel.m_p[i];
	}

	return true;
}

bool CLVSculpt::VolumeIndexToPos( int ix, int iy, int iz, Vector3f &pos )
{
	int width = m_pImg->width;
	int height = m_pImg->height;
	int depth = m_pImg->depth;
	float rx = m_pImg->rx;
	float ry = m_pImg->ry;
	float rz = m_pImg->rz;

	if( ix > width - 1 || iy > height -1 || iz >= depth ||
		ix < 0 || iy < 0 || iz < 0 ){
	//	return false;
	}

	pos.x =  (float)ix / ( width - 1 ) * (float)WORKSPACE_SIZE * rx - (float)WORKSPACE_SIZE/2.0f*rx;
	pos.y =  (float)iy / ( height - 1 ) * (float)WORKSPACE_SIZE * ry - (float)WORKSPACE_SIZE/2.0f*ry;
	pos.z =  (float)iz / ( depth - 1 ) * (float)WORKSPACE_SIZE * rz - (float)WORKSPACE_SIZE/2.0f*rz;

	return true;
}

bool CLVSculpt::RenewSubLabel( int xoffset, int yoffset, int zoffset, int sizeX, int sizeY, int sizeZ, unsigned char *subLabel)
{
	//eNX`jbgwè
	glActiveTexture(GL_TEXTURE5);

	//eNX`5ðwè·é
	glBindTexture(GL_TEXTURE_3D, 5);

	glTexParameteri(GL_TEXTURE_3D_EXT, GL_TEXTURE_WRAP_S, GL_CLAMP);
	glTexParameteri(GL_TEXTURE_3D_EXT, GL_TEXTURE_WRAP_T, GL_CLAMP);     
	glTexParameteri(GL_TEXTURE_3D_EXT, GL_TEXTURE_WRAP_R_EXT, GL_CLAMP);     
	glTexParameteri(GL_TEXTURE_3D_EXT, GL_TEXTURE_MAG_FILTER, GL_LINEAR);
	glTexParameteri(GL_TEXTURE_3D_EXT, GL_TEXTURE_MIN_FILTER, GL_LINEAR);
	glTexEnvf(GL_TEXTURE_ENV, GL_TEXTURE_ENV_MODE, GL_MODULATE);

	// ªXVðs¤
	glTexSubImage3DEXT(GL_TEXTURE_3D_EXT, 0, xoffset, yoffset, zoffset, sizeX, sizeY, sizeZ, GL_LUMINANCE, GL_UNSIGNED_BYTE, subLabel);

	// GL_TEXTURE0ÉßµÄ¨­
	glActiveTexture(GL_TEXTURE0);

	return true;
}
