# Supplementary material for: Augmented Endoscopic Images Overlaying Shape Changes in Bone Cutting Procedures
Source: PLoS One. 2016 Sep 1;11(9):e0161815. doi: 10.1371/journal.pone.0161815 (PMC5008631; doi:10.1371/journal.pone.0161815)
Supplement: S1 File — (ZIP) [file pone.0161815.s001.zip › S1 File/Source/LVSculpt.h]

#pragma once

class CLVBasicFrameworkDoc;
class CLVSculpt
{
public:
	CLVSculpt( CLVBasicFrameworkDoc *pDoc );
	~CLVSculpt(void);

	// Øíxú»
	bool Initialize();

	bool ClearSculpt();

	// ØíO(}EXØíp)
	bool BeginSculpt();

	// Øí
	bool Sculpting3D( Vector3f pos );

	// Øíã(}EXØíp)
	bool EndSculpt();

	// labelÌªXVðs¤
	bool RenewSubLabel( int xoffset, int yoffset, int zoffset, int sizeX, int sizeY, int sizeZ, unsigned char *subLabel);
	
	// {NZÀW©ç[NXy[XÀWðßé	
	bool VolumeIndexToPos( int ix, int iy, int iz, Vector3f &pos );

	CLVBasicFrameworkDoc *m_pDoc;
	CAutoVectorPtr<unsigned char> m_SculptLabel;
	int m_isShowRemoved;
	float m_sculptAlpha;
	float m_sculptRange;
	bool m_isSculpt;
	Image3D* m_pImg;
};
