# Supplementary material for: Augmented Endoscopic Images Overlaying Shape Changes in Bone Cutting Procedures
Source: PLoS One. 2016 Sep 1;11(9):e0161815. doi: 10.1371/journal.pone.0161815 (PMC5008631; doi:10.1371/journal.pone.0161815)
Supplement: S1 File — (ZIP) [file pone.0161815.s001.zip › S1 File/Source/MainFrm.cpp.bak]

// MainFrm.cpp : CMainFrame Class Implementation
//

#include "stdafx.h"
#include "LVBasicFramework.h"

#include "LVBasicFrameworkDoc.h"
#include "LVBasicFrameworkView.h"	
#include "OpenGLView.h"
#include "FeatureView.h"

#include "MainFrm.h"


#ifdef _DEBUG
#define new DEBUG_NEW
#endif


// CMainFrame

IMPLEMENT_DYNCREATE(CMainFrame, CFrameWnd)

BEGIN_MESSAGE_MAP(CMainFrame, CFrameWnd)
	ON_WM_CREATE()
//	ON_WM_DESTROY()
ON_WM_CLOSE()
END_MESSAGE_MAP()

static UINT indicators[] =
{
	ID_SEPARATOR,
	ID_INDICATOR_CAPS,
	ID_INDICATOR_NUM,
	ID_INDICATOR_SCRL,
};


// CMainFrame Construction / Destruction

CMainFrame::CMainFrame()
{
}

CMainFrame::~CMainFrame()
{
}


int CMainFrame::OnCreate(LPCREATESTRUCT lpCreateStruct)
{
	if (CFrameWnd::OnCreate(lpCreateStruct) == -1)
		return -1;
	
	if (!m_wndToolBar.CreateEx(this, TBSTYLE_FLAT, WS_CHILD | WS_VISIBLE | CBRS_TOP
		| CBRS_GRIPPER | CBRS_TOOLTIPS | CBRS_FLYBY | CBRS_SIZE_DYNAMIC) ||
		!m_wndToolBar.LoadToolBar(IDR_MAINFRAME))
	{
		TRACE0("c[ o[Ìì¬É¸sµÜµ½B\n");
		return -1;     
	}

	if (!m_wndStatusBar.Create(this) ||
		!m_wndStatusBar.SetIndicators(indicators,
		  sizeof(indicators)/sizeof(UINT)))
	{
		TRACE0("Xe[^X o[Ìì¬É¸sµÜµ½B\n");
		return -1;     
	}

	CWinApp* pApp = AfxGetApp();
	POSITION posDocTemp=pApp->GetFirstDocTemplatePosition( );//Ü¸CDocTemplateðæ¾
	CDocTemplate* pDocTemplate=pApp->GetNextDocTemplate( posDocTemp );
	POSITION posDoc=pDocTemplate->GetFirstDocPosition( );//ÉCDocumentðæ¾
	m_pDoc = (CLVBasicFrameworkDoc*)pDocTemplate->GetNextDoc( posDoc);

	m_wndToolBar.EnableDocking(CBRS_ALIGN_ANY);
	EnableDocking(CBRS_ALIGN_ANY);
	DockControlBar(&m_wndToolBar);

	return 0;
}

BOOL CMainFrame::OnCreateClient(LPCREATESTRUCT /*lpcs*/,
	CCreateContext* pContext)
{
	if (!m_wndSplitter.CreateStatic(this, 1, 2)) return FALSE;  // Making window in row:1 and column:2


	// OpengGL View Creation
	if (!m_wndSplitter.CreateView(
		0,0,
		RUNTIME_CLASS(OpenGLView),
		CSize(800, 800), pContext)) return FALSE;


	if(!m_wndSplitter2.CreateStatic(
		&m_wndSplitter,
		2, 1,
		WS_CHILD | WS_VISIBLE,
		m_wndSplitter.IdFromRowCol(0, 1))) return FALSE;
	
	// System View Ìì¬
	if (!m_wndSplitter2.CreateView(
		0, 0,
		RUNTIME_CLASS(FeatureView),
		CSize(400, 400), pContext)) return FALSE;

	if(!m_wndSplitter2.CreateView(
		1, 0,
		RUNTIME_CLASS(CLVBasicFrameworkView),
		CSize(400, 400), pContext)) return FALSE;

	return true;

}

BOOL CMainFrame::PreCreateWindow(CREATESTRUCT& cs)
{
	if( !CFrameWnd::PreCreateWindow(cs) )
		return FALSE;

	cs.x = 0;
	cs.y = 0;
	cs.cx = GetSystemMetrics(SM_CXSCREEN);
	cs.cy = GetSystemMetrics(SM_CYSCREEN) -35;

	if(cs.cx > 1240) cs.cx = 1240;
	if(cs.cy > 930) cs.cy = 930;

	cs.style &= ~(FWS_PREFIXTITLE | FWS_ADDTOTITLE);
	cs.lpszName = "LiveVolume Basic Framework";


	return TRUE;
}


// CMainFrame Assertion

#ifdef _DEBUG
void CMainFrame::AssertValid() const
{
	CFrameWnd::AssertValid();
}

void CMainFrame::Dump(CDumpContext& dc) const
{
	CFrameWnd::Dump(dc);
}

#endif //_DEBUG


// CMainFrame Message Handler


void CMainFrame::OnClose()
{
	// TODO: ±±ÉbZ[W nh R[hðÇÁ·é©AùèÌðÄÑoµÜ·B
	if( m_pDoc->img ){

		if( m_pDoc->m_Sculpt.m_isSculpt ){
			if( IDYES == MessageBox("ìÆf[^ðÛ¶µÜ·©?", _T("LVSculpt"), MB_YESNO|MB_DEFBUTTON2 ) ){
				m_pDoc->img->WriteByteLabelRaw(m_pDoc->img->sculpt_label, m_pDoc->dirpath + "sculpt_label_cache.raw" );
			}
		}
	}
	CFrameWnd::OnClose();
}
