# Supplementary material for: Augmented Endoscopic Images Overlaying Shape Changes in Bone Cutting Procedures
Source: PLoS One. 2016 Sep 1;11(9):e0161815. doi: 10.1371/journal.pone.0161815 (PMC5008631; doi:10.1371/journal.pone.0161815)
Supplement: S1 File — (ZIP) [file pone.0161815.s001.zip › S1 File/Source/MainFrm.h.bak]

// MainFrm.h : CMainFrame Class Interface
//


#pragma once

class CMainFrame : public CFrameWnd
{
	
protected: 
	CMainFrame();
	DECLARE_DYNCREATE(CMainFrame)

// Attribute
protected:
	CSplitterWnd m_wndSplitter;
	CSplitterWnd m_wndSplitter2;
public:

// Operation
public:

// Override
public:
	virtual BOOL OnCreateClient(LPCREATESTRUCT lpcs, CCreateContext* pContext);
	virtual BOOL PreCreateWindow(CREATESTRUCT& cs);

// Implementation
public:
	virtual ~CMainFrame();
#ifdef _DEBUG
	virtual void AssertValid() const;
	virtual void Dump(CDumpContext& dc) const;
#endif

protected:  
	CStatusBar  m_wndStatusBar;
	CToolBar    m_wndToolBar;

protected:
	afx_msg int OnCreate(LPCREATESTRUCT lpCreateStruct);
	DECLARE_MESSAGE_MAP()
public:
//	afx_msg void OnDestroy();
	afx_msg void OnClose();
};
