# Supplementary material for: Augmented Endoscopic Images Overlaying Shape Changes in Bone Cutting Procedures
Source: PLoS One. 2016 Sep 1;11(9):e0161815. doi: 10.1371/journal.pone.0161815 (PMC5008631; doi:10.1371/journal.pone.0161815)
Supplement: S1 File — (ZIP) [file pone.0161815.s001.zip › S1 File/Source/OpenGLView.cpp]

// OpenGLView.cpp : Implementation File
#include "stdafx.h"
#include "LVBasicFrameworkDoc.h"
#include "OpenGLView.h"
#include "Utility/trackball.h"


/////////////////////////////////////////////////////////////////////////////
// OpenGLView

IMPLEMENT_DYNCREATE(OpenGLView, CView)

OpenGLView::OpenGLView()
{
	quadObj = gluNewQuadric();
	gluQuadricDrawStyle (quadObj, GLU_FILL);
    gluQuadricNormals (quadObj, GLU_SMOOTH);

	isInit = false;

}

OpenGLView::~OpenGLView()
{
}


BEGIN_MESSAGE_MAP(OpenGLView, CView)
	//{{AFX_MSG_MAP(OpenGLView)
	ON_WM_DESTROY()
	ON_WM_CREATE()
	ON_WM_SIZE()
	ON_WM_TIMER()
	ON_WM_LBUTTONDOWN()
	ON_WM_LBUTTONUP()
	ON_WM_RBUTTONDOWN()
	ON_WM_RBUTTONUP()
	ON_WM_MBUTTONDOWN()
	ON_WM_MBUTTONUP()
	ON_WM_KEYDOWN()
	ON_WM_MOUSEMOVE()
	ON_WM_MOUSEWHEEL()
	//}}AFX_MSG_MAP
END_MESSAGE_MAP()

/////////////////////////////////////////////////////////////////////////////
// OpenGLView Drawing

void OpenGLView::OnDraw(CDC* pDC)
{

	if( pDoc->updateView != 1 ) return;

	QueryPerformanceCounter( (LARGE_INTEGER *)&cnt2 );
	pDoc->rendering_time = (float)(1000.0 / ((double)(cnt2-cnt1) / freq * 1000.0));

	if( pDoc->isReady ) {
		pDoc->isReady = false;
		wglMakeCurrent(pDoc->main_DC, pDoc->main_GLRC);
		DrawOpenGL();							// Draw Scene
		SwapBuffers(pDC->m_hDC);
		pDoc->isReady = true;
		pDoc->updateView = 2;
	}

	QueryPerformanceFrequency( (LARGE_INTEGER *)&freq );
	QueryPerformanceCounter( (LARGE_INTEGER *)&cnt1 );

}

/////////////////////////////////////////////////////////////////////////////
// OpenGLView Assertion

#ifdef _DEBUG
void OpenGLView::AssertValid() const
{
	CView::AssertValid();
}

void OpenGLView::Dump(CDumpContext& dc) const
{
	CView::Dump(dc);
}
#endif //_DEBUG

/////////////////////////////////////////////////////////////////////////////
// OpenGLView Message Handler


BOOL OpenGLView::PreCreateWindow(CREATESTRUCT& cs) 
{

	cs.style |= WS_CLIPSIBLINGS | WS_CLIPCHILDREN ;

	return CView::PreCreateWindow(cs);
}


int OpenGLView::OnCreate(LPCREATESTRUCT lpCreateStruct) 
{
	if (CView::OnCreate(lpCreateStruct) == -1)
		return -1;

	InitializeOpenGL(); 

	return 0;
}

void OpenGLView::OnDestroy() 
{
	CView::OnDestroy();
	wglMakeCurrent(NULL,NULL);  // delete current context
	wglDeleteContext(m_GLRC);   // delete rendering context
	delete m_pDC;				// delete device context

}


bool OpenGLView::InitializeOpenGL(void)
{
	pDoc = GetDocument();						// get current document

	m_pDC = new CClientDC(this);				// create device context
	SetupPixelFormat(m_pDC->m_hDC);				// set pixel format
	m_GLRC = wglCreateContext(m_pDC->m_hDC);	// create rendering context
	wglMakeCurrent(m_pDC->m_hDC, m_GLRC);		// create current context

	pDoc->main_DC = m_pDC->m_hDC;
	pDoc->main_GLRC = m_GLRC;

	SetTimer(DRAW_TIMER, 30, NULL);				// set refresh rate

	// Light parameter
	GLfloat light_ambient[]  = {0.4f, 0.4f, 0.4f, 1.0f};
	GLfloat light_diffuse[]  = {0.8f, 0.8f, 0.8f, 1.0f};
	GLfloat light_specular[] = {0.4f, 0.4f, 0.4f, 1.0f};
	GLfloat light_position[] = {0.0f, 0.0f, -256.0f, 1.0f};

	// Material parameter
	GLfloat material_ambient[]  = {0.4f, 0.4f, 0.4f, 1.0f};
	GLfloat material_diffuse[]  = {0.8f, 0.8f, 0.8f, 1.0f};
	GLfloat material_specular[] = {0.4f, 0.4f, 0.4f, 1.0f};
	GLfloat material_shininess[] = {20.0f};

	glShadeModel(GL_SMOOTH);

	glEnable(GL_AUTO_NORMAL);
	glEnable(GL_NORMALIZE);
	glEnable(GL_DEPTH_TEST);

	glLightfv(GL_LIGHT0, GL_AMBIENT, light_ambient);
	glLightfv(GL_LIGHT0, GL_DIFFUSE, light_diffuse);
	glLightfv(GL_LIGHT0, GL_SPECULAR, light_specular);
	glLightfv(GL_LIGHT0, GL_POSITION, light_position);
	glEnable(GL_LIGHTING);
	glEnable(GL_LIGHT0);

	glMaterialfv(GL_FRONT_AND_BACK, GL_DIFFUSE, material_diffuse);
	glMaterialfv(GL_FRONT_AND_BACK, GL_AMBIENT, material_ambient);
	glMaterialfv(GL_FRONT_AND_BACK, GL_SPECULAR, material_specular);
	glMaterialfv(GL_FRONT_AND_BACK, GL_SHININESS, material_shininess);

	glEnable(GL_COLOR_MATERIAL);
	glColorMaterial(GL_FRONT_AND_BACK, GL_AMBIENT_AND_DIFFUSE);

	isInit = true;

	CRect CltSz;
	GetClientRect(&CltSz);
	int width  = CltSz.right - CltSz.left;		// NCAgGAÌ
	int height = CltSz.bottom - CltSz.top;		// NCAgGAÌ³

	OnSize(0, width, height);

	return(0);

}


bool OpenGLView::DrawOpenGL(void)
{

	// V[Ìú»
	glMatrixMode(GL_PROJECTION); 
	glLoadIdentity(); 

	glClearColor(1.0f, 1.0f, 1.0f, 1.0f);
	glClear(GL_COLOR_BUFFER_BIT | GL_DEPTH_BUFFER_BIT);
	glOrtho(-0.50 / pDoc->scale, 0.50 / pDoc->scale, -0.50/ pDoc->scale, 0.50/ pDoc->scale, -1024.0, 1024.0);
	gluLookAt(0.0f, -2.0f, 0.0f, 0.0f, 0.0f, 0.0f, 0.0f, 0.0f, 1.0f);

	// V[Ìñ]
	glMultMatrixd(trackballRotation());

	// õ¹ðJÆ¯¶ûüÉÝè
	float eye[3];
	pDoc->eye_vec.GetVector(eye);

	GLfloat light_position[] = {0.0f, -2.0f, 0.0f, 0.0f};
	light_position[0] = 0.0f - eye[0]*2.0f;
	light_position[1] = 0.0f - eye[1]*2.0f;
	light_position[2] = 0.0f - eye[2]*2.0f;
	glLightfv(GL_LIGHT0, GL_POSITION, light_position);

	// T[tFX_O
	glUniform1i( glGetUniformLocation(gl2Program, "state" ), 0 );
	glEnable(GL_DEPTH_TEST);
	if(pDoc->isOnSurface) DrawSphere(pDoc->surf_pos);

//	DrawAxis();
//	pDoc->obj->RenderVertex();
//	pDoc->obj->RenderLine(pDoc->eye_vec);

	// {[_O
	glUniform1i( glGetUniformLocation(gl2Program, "gray" ), 0 );
	glUniform1i( glGetUniformLocation(gl2Program, "gradx" ), 1 );
	glUniform1i( glGetUniformLocation(gl2Program, "grady" ), 2 );
	glUniform1i( glGetUniformLocation(gl2Program, "gradz" ), 3 );
	glUniform1i( glGetUniformLocation(gl2Program, "lut" ), 4 );

	glUniform1i( glGetUniformLocation(gl2Program, "label_gray" ), 5 );
	glUniform1i( glGetUniformLocation(gl2Program, "label_gradx" ), 6 );
	glUniform1i( glGetUniformLocation(gl2Program, "label_grady" ), 7 );
	glUniform1i( glGetUniformLocation(gl2Program, "label_gradz" ), 8 );
	glUniform1i( glGetUniformLocation(gl2Program, "label_lut" ), 9 );

	glUniform1i( glGetUniformLocation(gl2Program, "label_goal" ), 10 );

	glUniform1i( glGetUniformLocation(gl2Program, "state" ), 1 );
	if( pDoc->isRButtonDown ){
		CUR_PROXY_PLANE = MAX_PROXY_PLANE / 2;
	}else{
		CUR_PROXY_PLANE = MAX_PROXY_PLANE;
	}
	pDoc->pg->UpdateProxyGeometry(pDoc->obj, pDoc->eye_vec);
	pDoc->pg->RenderProxyGeometry(pDoc->eye_vec);

	pDoc->isOnSurface = pDoc->img->GetSurfacePosition((int)pDoc->mouse_point.x, (int)pDoc->mouse_point.y, 0.001f, pDoc->eye_vec, pDoc->surf_pos, pDoc->eye_vec*-2.0f, false);

	if( pDoc->isOnSurface && pDoc->isRButtonDown ){
		pDoc->m_Sculpt.Sculpting3D( pDoc->surf_pos );
	}

	glFlush();

	return(0);

}

bool OpenGLView::SetupPixelFormat(HDC hdc)
{
	// pixel format setting
	static PIXELFORMATDESCRIPTOR pfd = {
		sizeof (PIXELFORMATDESCRIPTOR),
			1,
			PFD_DRAW_TO_WINDOW |
			PFD_SUPPORT_OPENGL |
			PFD_DOUBLEBUFFER,
			PFD_TYPE_RGBA,
			24,
			0,0,0,0,0,0,0,0,0,0,0,0,0,
			32,
			0,0,
			PFD_MAIN_PLANE,
			0,0,0,0
	};

	int	nPixelFormat = ChoosePixelFormat(hdc, &pfd);

	if(SetPixelFormat(hdc, nPixelFormat, &pfd) == FALSE){
		return FALSE;
	}

	if(DescribePixelFormat(hdc, nPixelFormat, sizeof(PIXELFORMATDESCRIPTOR), &pfd) == 0){
		return FALSE;
	}

	return TRUE;

}

void OpenGLView::DrawAxis()
{
	glColor3f(0.0f, 1.0f, 0.0f);
    GLfloat d = 1.0/256.0f, s = 1.0f;
    glPushMatrix();
    DrawSubAxis(d, s);
    glPopMatrix();
	glFlush();
	glColor3f(0.0f, 0.0f, 1.0f);
    glPushMatrix();
    glRotatef(90.0, 1.0, 0.0, 0.0);
    DrawSubAxis(d, s);
    glPopMatrix();
	glFlush();
	glColor3f(1.0f, 0.0f, 0.0f);
    glPushMatrix();
    glRotatef(-90.0, 0.0, 0.0, 1.0);
    DrawSubAxis(d, s);
    glPopMatrix();
}


void OpenGLView::DrawSubAxis(GLfloat d,GLfloat s)
{

    int i;
    float pi = 3.1415f, t;
    glBegin(GL_QUAD_STRIP);
    for(i = 0; i<=6; i++){
        t = i*2*pi/6;
        glNormal3f( cos(t),         0.0, sin(t));
        glVertex3f( d * cos(t),   0.0, d * sin(t));
        glVertex3f( d * cos(t),    s,  d * sin(t));
    }
    glEnd();
    glTranslatef(0.0, s, 0.0);
    glRotatef(-90.0, 1.0, 0.0, 0.0);

	GLUquadricObj* quadObj;
	quadObj = gluNewQuadric();
	gluCylinder(quadObj,2.0*d, 0.0, 4.0*d,5,5);
    gluDeleteQuadric(quadObj);  
}

void OpenGLView::DrawSphere(Vector3f pos)
{

	// Draw sphere
	GLUquadricObj* quadObj;
	quadObj = gluNewQuadric();
	gluQuadricDrawStyle (quadObj, GLU_FILL);
    gluQuadricNormals (quadObj, GLU_SMOOTH);
	glTranslatef(pos.x, pos.y, pos.z);
	glColor3f(1.0f, 1.0f, 0.0f);
	gluSphere(quadObj, 0.025f, 20, 20);
    gluDeleteQuadric(quadObj);  
	glTranslatef(-pos.x, -pos.y, -pos.z);

}

void OpenGLView::OnSize(UINT nType, int cx, int cy) 
{
	if( isInit )
	{
		wglMakeCurrent(m_pDC->m_hDC, m_GLRC);
		CView::OnSize(nType, cx, cy);
		SetProjection (cx, cy);
	}

}

void OpenGLView::SetProjection(int cx, int cy)
{
	glMatrixMode(GL_PROJECTION);
	glLoadIdentity();

	float x=1.0; 
	float y=1.0;

	if(cx > cy) glViewport((cx-cy)/2,0,cy,cy);
	else glViewport(0,(cy-cx)/2,cx,cx);

	trackballRegion(cx, cy);
	trackballInit();
	trackballStart(cx/2, cy/2);
	trackballStop(cx/2 + 1, cy/2 + 1);
	trackballStart(cx/2+ 1, cy/2 + 1);
	trackballStop(cx/2, cy/2);

	glMatrixMode(GL_MODELVIEW);
	glLoadIdentity();

}


void OpenGLView::OnTimer(UINT nIDEvent) 
{
	if(nIDEvent == DRAW_TIMER)
	{
		SendMessage(WM_PAINT);
	}
}

void OpenGLView::OnLButtonDown(UINT nFlags, CPoint point) 
{
	pDoc->isLButtonDown = true;
	pDoc->clk_point_L = point;
	trackballStart(point.x, point.y);

}

void OpenGLView::OnRButtonDown(UINT nFlags, CPoint point) 
{
	pDoc->isRButtonDown = true;
	pDoc->clk_point_R = point;

	if( pDoc->img ){
		pDoc->m_Sculpt.BeginSculpt();
	}
}

void OpenGLView::OnMButtonDown(UINT nFlags, CPoint point)
{
	pDoc->isMButtonDown = true;
	pDoc->clk_point_M = point;
}


void OpenGLView::OnLButtonUp(UINT nFlags, CPoint point) 
{
	pDoc->isLButtonDown = false;
	trackballStop(point.x, point.y);
}

void OpenGLView::OnRButtonUp(UINT nFlags, CPoint point) 
{
	pDoc->isRButtonDown = false;
	if( pDoc->img ){
		pDoc->m_Sculpt.EndSculpt();
	}
}

void OpenGLView::OnMButtonUp(UINT nFlags, CPoint point)
{
	pDoc->isMButtonDown = false;
}


void OpenGLView::OnMouseMove(UINT nFlags, CPoint point) 
{

	CRect CltSz;
	GetClientRect(&CltSz);
	int width  = CltSz.right - CltSz.left;		// NCAgGAÌ
	int height = CltSz.bottom - CltSz.top;		// NCAgGAÌ³

	pDoc->mouse_point = Vector2f((float)point.x, (float)(height - point.y));

	if(pDoc->isLButtonDown)
	{
		// }EX¶hbOFV[ñ]
		Vector4f eye;
		trackballMotion(point.x, point.y);
		Matrix4x4 rotate_matrix(trackballRotation());

		eye = rotate_matrix * Vector4f(0.0f, 1.0f, 0.0f, 0.0f);
		pDoc->eye_vec = Vector3f(eye.x, eye.y, eye.z);
		pDoc->eye_vec.Normalize();

		SendMessage(WM_PAINT);
	}
	else if(pDoc->isRButtonDown)
	{
		// }EXEhbOF

	}
	else if(pDoc->isMButtonDown)
	{
		// }EXhbOF

	}

}

BOOL OpenGLView::OnMouseWheel(UINT nFlags, short zDelta, CPoint pt)
{

	pDoc->scale -= zDelta / 10000.0f;

	return true;

}

void OpenGLView::OnKeyDown(UINT nChar, UINT nRepCnt, UINT nFlags) 
{
	if(nChar == 'Z') 
	{
		Vector4f eye;
		trackballInit();
		Matrix4x4 rotate_matrix(trackballRotation());

		eye = rotate_matrix * Vector4f(0.0f, 1.0f, 0.0f, 0.0f);
		pDoc->eye_vec = Vector3f(eye.x, eye.y, eye.z);
		pDoc->eye_vec.Normalize();
	}

}


CLVBasicFrameworkDoc* OpenGLView::GetDocument() const
{
	ASSERT(m_pDocument->IsKindOf(RUNTIME_CLASS(CLVBasicFrameworkDoc)));
	return (CLVBasicFrameworkDoc*)m_pDocument;
}
