# Supplementary material for: Augmented Endoscopic Images Overlaying Shape Changes in Bone Cutting Procedures
Source: PLoS One. 2016 Sep 1;11(9):e0161815. doi: 10.1371/journal.pone.0161815 (PMC5008631; doi:10.1371/journal.pone.0161815)
Supplement: S1 File — (ZIP) [file pone.0161815.s001.zip › S1 File/Source/OpenGLView.h]

// OpenGLView.h : 
//

#pragma once
#include "LVBasicFrameworkDoc.h"

/////////////////////////////////////////////////////////////////////////////
// OpenGLView View

class OpenGLView : public CView
{
protected:
	OpenGLView();           
	DECLARE_DYNCREATE(OpenGLView)

public:
	CDC* m_pDC;
	HGLRC m_GLRC;
	CLVBasicFrameworkDoc* pDoc;
	GLUquadricObj* quadObj;
	PFNGLTEXIMAGE3DEXTPROC glTexImage3DEXT;
	int count;
	unsigned int tex;
	LONGLONG  freq, cnt1, cnt2;
	int a;
	Vector3f coord;
	Vector3f new_coord;
	bool isInit;

// Attribute
public:

// Operation
public:

// Override

	//{{AFX_VIRTUAL(OpenGLView)
	public:
	virtual void OnDraw(CDC* pDC);	
	protected:
	virtual BOOL PreCreateWindow(CREATESTRUCT& cs);
	//}}AFX_VIRTUAL

// Implementation
protected:
	virtual ~OpenGLView();
	virtual CLVBasicFrameworkDoc* GetDocument() const ;
	void DrawAxis();
	void DrawSubAxis(GLfloat d,GLfloat s);
	void DrawSphere(Vector3f pos);
	void SetProjection(int cx, int cy);
	bool SetupPixelFormat(HDC hdc);
	bool InitializeOpenGL(void);
	bool DrawOpenGL(void);

#ifdef _DEBUG
	virtual void AssertValid() const;
	virtual void Dump(CDumpContext& dc) const;
#endif

protected:
	//{{AFX_MSG(OpenGLView)
	afx_msg void OnDestroy();
	afx_msg int OnCreate(LPCREATESTRUCT lpCreateStruct);
	afx_msg void OnSize(UINT nType, int cx, int cy);
	afx_msg void OnTimer(UINT nIDEvent);
	afx_msg void OnLButtonDown(UINT nFlags,CPoint point);
	afx_msg void OnLButtonUp(UINT nFlags, CPoint point);
	afx_msg void OnRButtonDown(UINT nFlags,CPoint point);
	afx_msg void OnRButtonUp(UINT nFlags, CPoint point);
	afx_msg void OnMButtonDown(UINT nFlags,CPoint point);
	afx_msg void OnMButtonUp(UINT nFlags, CPoint point);
	afx_msg void OnMouseMove(UINT nFlags, CPoint point);
	afx_msg void OnKeyDown(UINT nChar, UINT nRepCnt, UINT nFlags);
	afx_msg BOOL OnMouseWheel(UINT nFlags, short zDelta, CPoint pt);
	//}}AFX_MSG
	DECLARE_MESSAGE_MAP()
public:
};
