# Supplementary material for: Augmented Endoscopic Images Overlaying Shape Changes in Bone Cutting Procedures
Source: PLoS One. 2016 Sep 1;11(9):e0161815. doi: 10.1371/journal.pone.0161815 (PMC5008631; doi:10.1371/journal.pone.0161815)
Supplement: S1 File — (ZIP) [file pone.0161815.s001.zip › S1 File/Source/phong.frag]

// phong.frag
uniform sampler3D gray;		// intensity
uniform sampler3D gradx;	// gradient-x
uniform sampler3D grady;	// gradient-y
uniform sampler3D gradz;	// gradient-z
uniform sampler2D lut;		// color look up table

uniform sampler3D label_gray;	// label values
uniform sampler3D label_gradx;	// gradient-x
uniform sampler3D label_grady;	// gradient-y
uniform sampler3D label_gradz;	// gradient-z
uniform sampler2D label_lut;	// color look up table

uniform sampler3D label_goal;	// goal label values

uniform int state;
uniform float pitch;

varying vec3 position;
varying vec3 normal;


//// compute the gradient of view_label
vec3 getViewGrad( inout sampler3D tex3, vec3 basePt, float samplingSize )
{
	vec3 viewGrad;
  
	float d = 1.0f / samplingSize;
	vec3 pt = basePt;
	vec3 x0 = vec3( pt.r-d, pt.g, pt.b );
	vec3 x1 = vec3( pt.r+d, pt.g, pt.b );
	vec3 y0 = vec3( pt.r, pt.g-d, pt.b );
	vec3 y1 = vec3( pt.r, pt.g+d, pt.b );
	vec3 z0 = vec3( pt.r, pt.g, pt.b-d );
	vec3 z1 = vec3( pt.r, pt.g, pt.b+d );
	vec4 ix0 = texture3D(tex3, x0 );
	vec4 ix1 = texture3D(tex3, x1 );
	vec4 iy0 = texture3D(tex3, y0 );
	vec4 iy1 = texture3D(tex3, y1 );
	vec4 iz0 = texture3D(tex3, z0 );
	vec4 iz1 = texture3D(tex3, z1 );

	viewGrad.r = ( ix1.a - ix0.a + 1.0f) / 2.0f;
	viewGrad.g = ( iy1.a - iy0.a + 1.0f) / 2.0f;
	viewGrad.b = ( iz1.a - iz0.a + 1.0f) / 2.0f;

	return viewGrad;
}

void main (void)
{

	if(state == 0)
	{
		// for surface rendering
		vec3 light = normalize(gl_LightSource[0].position.xyz - position);
		vec3 view = normalize(position - gl_LightSource[0].position.xyz);
		vec3 halfway = normalize(light-view);
		float diffuse = clamp(dot(light, normal), 0.0f, 1.0f);
		float specular = clamp(pow(max(dot(normal, halfway), 0.0), gl_FrontMaterial.shininess), 0.0f, 1.0f);
		gl_FragColor = gl_FrontLightProduct[0].ambient + gl_FrontLightProduct[0].diffuse * diffuse + gl_LightSource[0].specular * specular; 

		return;
	}
	else
	{

		// for volume rendering
		vec4 intensity = texture3D(gray, gl_TexCoord[0].stp);
		vec4 label = texture3D(label_gray, gl_TexCoord[0].stp);
		vec4 texColor, gx, gy, gz;
		vec4 grad, viewGrad;
		

		if( state == 1 )
		{
			// main view
			if(intensity.a * 65536.0 < 10.0f)
			{
				gl_FragColor = vec4(0.0f, 0.0f, 0.0f, 0.0f);
				return;
			} else { 
				texColor = texture2D(lut, vec2(intensity.a*65536.0/4096.0, 0));
			}
			gx = texture3D(gradx, gl_TexCoord[0].stp);
			gy = texture3D(grady, gl_TexCoord[0].stp);
			gz = texture3D(gradz, gl_TexCoord[0].stp);

			grad = vec4(gx.a, gy.a, gz.a, 0.0f);
			grad.rgb = grad.rgb * 2.0 - 1.0;

			if( label.a < 0.5f ){
				texColor.a = 0.0f;
			}else{
				viewGrad.rgb = getViewGrad( label_gray, gl_TexCoord[0].stp, 256.0f ) ;
			}
			grad.rgb = grad.rgb + (0.5f - viewGrad.rgb) * -3.0f;

			
			// read planning data
			vec4 labelGoal = texture3D(label_goal, gl_TexCoord[0].stp);
			if( labelGoal.a < 0.5f ){
				texColor.rgb = vec3( 1.0f, 0.0f, 0.0f );
			}
		}
		else if ( state == 2)
		{
			float th = 1.0f / 256.0f;	//for avoiding artifact
			if( gl_TexCoord[0].s < th || 1.0f-th < gl_TexCoord[0].s ||
				  gl_TexCoord[0].t < th || 1.0f-th < gl_TexCoord[0].t ||
				  gl_TexCoord[0].p < th || 1.0f-th < gl_TexCoord[0].p ){
				gl_FragColor = vec4( 0.0f, 0.0f, 0.0f, 0.0f );
				return;
			}

			//texColor = texture2D(label_lut, vec2(label.a*65536.0/4096.0, 0));
			texColor = vec4( 0.0f, 1.0f, 1.0f, 1.0f );
			if( label.a > 0.5f ){
				texColor = 0.0f;
			}else{
				viewGrad.rgb = getViewGrad( label_gray, gl_TexCoord[0].stp, 256.0f ) ;
			}

			grad.rgb = 1.0 - viewGrad.rgb * 2.0;
		}
		

		// phone shading
		vec4 finalColor = vec4 (0.0, 0.0, 0.0, 0.0);
		vec3 fnormal = normalize(-grad.rgb);
		vec3 light = normalize(gl_LightSource[0].position.xyz);
		vec3 view = normalize(position - gl_LightSource[0].position.xyz);
		vec3 halfway = normalize(view-light);
	 
		float dotLight = clamp(dot(fnormal, light), 0.0f, 1.0f);
		float specular = clamp(pow(max(dot(fnormal, halfway), 0.0), gl_FrontMaterial.shininess), 0.0f, 1.0f);
		float speLight = specular * gl_LightSource[0].specular;

		finalColor.rgb = (gl_LightSource[0].ambient.xyz + gl_LightSource[0].diffuse.xyz * dotLight + speLight) * texColor.rgb ;
		finalColor.a = texColor.a;

		gl_FragColor = finalColor;

		return;
		
	}

}
