# Supplementary material for: Augmented Endoscopic Images Overlaying Shape Changes in Bone Cutting Procedures
Source: PLoS One. 2016 Sep 1;11(9):e0161815. doi: 10.1371/journal.pone.0161815 (PMC5008631; doi:10.1371/journal.pone.0161815)
Supplement: S1 File — (ZIP) [file pone.0161815.s001.zip › S1 File/Source/phong.vert]

// phong.vert

varying vec3 position;
varying vec3 normal;
varying vec4 color;

void main(void)
{
	position = vec3(gl_ModelViewMatrix * gl_Vertex);
	normal = normalize(gl_NormalMatrix * gl_Normal);
	color = gl_Color;

	gl_TexCoord[0] = gl_TextureMatrix[0] * gl_MultiTexCoord0;

	gl_Position = ftransform();
	
}
