# Supplementary material for: Augmented Endoscopic Images Overlaying Shape Changes in Bone Cutting Procedures
Source: PLoS One. 2016 Sep 1;11(9):e0161815. doi: 10.1371/journal.pone.0161815 (PMC5008631; doi:10.1371/journal.pone.0161815)
Supplement: S1 File — (ZIP) [file pone.0161815.s001.zip › S1 File/Source/res/LVBasicFramework.rc2]

//
// LVBasicFramework.RC2 - Microsoft Visual C++ Å¼ÚÒWµÈ¢\[X
//

#ifdef APSTUDIO_INVOKED
#error ±Ìt@CÍAMicrosoft Visual C++ ÅÒWÅ«Ü¹ñB
#endif //APSTUDIO_INVOKED


/////////////////////////////////////////////////////////////////////////////
// è®ÅÒW³ê½è\[Xð±±ÉÇÁµÜ·...

/////////////////////////////////////////////////////////////////////////////
