# Supplementary material for: Augmented Endoscopic Images Overlaying Shape Changes in Bone Cutting Procedures
Source: PLoS One. 2016 Sep 1;11(9):e0161815. doi: 10.1371/journal.pone.0161815 (PMC5008631; doi:10.1371/journal.pone.0161815)
Supplement: S1 File — (ZIP) [file pone.0161815.s001.zip › S1 File/Source/res/ManifestWinXP.manifest]

<?xml version="1.0" encoding="UTF-8" standalone="yes"?>
<assembly xmlns="urn:schemas-microsoft-com:asm.v1" manifestVersion="1.0"> 
<assemblyIdentity 
    version="1.0.0.0" 
    processorArchitecture="X86" 
    name="bono.ManifestTest"
    type="win32" 
/> 
<description>リソースマニフェストテスト用です</description> 
<dependency> 
    <dependentAssembly> 
        <assemblyIdentity 
            type="win32" 
            name="Microsoft.Windows.Common-Controls" 
            version="6.0.0.0" 
            processorArchitecture="X86" 
            publicKeyToken="6595b64144ccf1df" 
        /> 
    </dependentAssembly> 
</dependency> 
</assembly>
