# Supplementary material for: Augmented Endoscopic Images Overlaying Shape Changes in Bone Cutting Procedures
Source: PLoS One. 2016 Sep 1;11(9):e0161815. doi: 10.1371/journal.pone.0161815 (PMC5008631; doi:10.1371/journal.pone.0161815)
Supplement: S1 File — (ZIP) [file pone.0161815.s001.zip › S1 File/Source/resource.h]

//{{NO_DEPENDENCIES}}
// Microsoft Visual C++ generated include file.
// Used by LVBasicFramework.rc
//
#define IDD_ABOUTBOX                    100
#define IDD_LVBASICFRAMEWORK_FORM       101
#define IDR_MAINFRAME                   128
#define IDR_LVBasicFrameworTYPE         129
#define IDD_DIALOG1                     131
#define IDD_LVDIALOG                    131
#define IDC_EDIT1                       1000
#define IDC_EDIT_TEST                   1000
#define IDC_EDIT_FPS                    1000
#define IDC_EDIT_TEST2                  1001
#define IDC_EDIT_PRESET                 1001
#define IDC_EDIT_PRECOMP                1001
#define IDC_BUTTON1                     1002
#define IDC_BUTTON_VOLUME               1002
#define IDC_BUTTON_INIT                 1002
#define IDC_BUTTON_SAVE                 1002
#define IDC_SLIDER1                     1003
#define IDC_SLIDER_ALPHA                1003
#define IDC_BUTTON_SAVE2                1003
#define IDC_BUTTON_INIT_SCULPT          1003
#define IDC_SLIDER2                     1004
#define IDC_SLIDER3                     1005
#define IDC_SLIDER_XMIN                 1005
#define IDC_SLIDER4                     1006
#define IDC_SLIDER_ZMAX                 1006
#define IDC_SLIDER5                     1007
#define IDC_SLIDER_ZMIN                 1007
#define IDC_SLIDER6                     1008
#define IDC_SLIDER_YMAX                 1008
#define IDC_SLIDER7                     1009
#define IDC_SLIDER_YMIN                 1009
#define IDC_EDIT2                       1010
#define IDC_EDIT_XMAX                   1010
#define IDC_EDIT3                       1011
#define IDC_EDIT_XMIN                   1011
#define IDC_EDIT4                       1012
#define IDC_EDIT_ZMAX                   1012
#define IDC_EDIT5                       1013
#define IDC_EDIT_ZMIN                   1013
#define IDC_EDIT6                       1014
#define IDC_EDIT_YMAX                   1014
#define IDC_EDIT7                       1015
#define IDC_EDIT_YMIN                   1015
#define IDC_EDIT8                       1016
#define IDC_EDIT_ALPHA                  1016
#define IDC_BUTTON_COLORSET             1017
#define IDC_RADIO1                      1018
#define IDC_RADIO_SPHERE                1018
#define IDC_RADIO2                      1019
#define IDC_RADIO_CUBE                  1019
#define IDC_SLIDER_XMAX                 1020
#define IDC_EDIT9                       1021
#define IDC_EDIT_RADIUS                 1021
#define IDC_SLIDER10                    1023
#define IDC_SLIDER_RADIUS               1023
#define IDC_STATIC_COLOR                1026
#define ID_IMAGEOPEN_GEOMETRYOPEN       32777
#define ID_FILE_GEOMETRYOPEN            32778
#define ID_GEOMETRYOPEN                 32783

// Next default values for new objects
// 
#ifdef APSTUDIO_INVOKED
#ifndef APSTUDIO_READONLY_SYMBOLS
#define _APS_NEXT_RESOURCE_VALUE        132
#define _APS_NEXT_COMMAND_VALUE         32784
#define _APS_NEXT_CONTROL_VALUE         1028
#define _APS_NEXT_SYMED_VALUE           101
#endif
#endif
