# Supplementary material for: Augmented Endoscopic Images Overlaying Shape Changes in Bone Cutting Procedures
Source: PLoS One. 2016 Sep 1;11(9):e0161815. doi: 10.1371/journal.pone.0161815 (PMC5008631; doi:10.1371/journal.pone.0161815)
Supplement: S1 File — (ZIP) [file pone.0161815.s001.zip › S1 File/Source/stdafx.h]

// stdafx.h : WÌVXe CN[h t@CÌCN[h t@CAÜ½Í
// QÆñª½­A©Â ÜèÏX³êÈ¢AvWFNgêpÌCN[h t@C
// ðLqµÜ·B

#pragma once

#ifndef _SECURE_ATL
#define _SECURE_ATL 1
#endif

#ifndef VC_EXTRALEAN
#define VC_EXTRALEAN		// Windows wb_[©çgp³êÄ¢È¢ªðOµÜ·B
#endif

// ºÅwè³ê½è`ÌOÉÎÛvbgtH[ðwèµÈ¯êÎÈçÈ¢êAÈºÌè`ðÏXµÄ­¾³¢B
// ÙÈévbgtH[ÉÎ·élÉÖ·éÅVîñÉÂ¢ÄÍAMSDN ðQÆµÄ­¾³¢B
#ifndef WINVER				// Windows XP È~Ìo[WÉÅLÌ@\ÌgpðÂµÜ·B
#define WINVER 0x0501		// ±êð Windows Ì¼Ìo[Wü¯ÉKØÈlÉÏXµÄ­¾³¢B
#endif

#ifndef _WIN32_WINNT		// Windows XP È~Ìo[WÉÅLÌ@\ÌgpðÂµÜ·B                   
#define _WIN32_WINNT 0x0501	// ±êð Windows Ì¼Ìo[Wü¯ÉKØÈlÉÏXµÄ­¾³¢B
#endif						

#ifndef _WIN32_WINDOWS		// Windows 98 È~Ìo[WÉÅLÌ@\ÌgpðÂµÜ·B
#define _WIN32_WINDOWS 0x0410 // ±êð Windows Me Ü½Í»êÈ~Ìo[Wü¯ÉKØÈlÉÏXµÄ­¾³¢B
#endif

#ifndef _WIN32_IE			// IE 6.0 È~Ìo[WÉÅLÌ@\ÌgpðÂµÜ·B
#define _WIN32_IE 0x0600	// ±êð IE Ì¼Ìo[Wü¯ÉKØÈlÉÏXµÄ­¾³¢B
#endif

#define _ATL_CSTRING_EXPLICIT_CONSTRUCTORS	// êÌ CString RXgN^Í¾¦IÅ·B

// êÊIÅ³µÄàÀSÈ MFC ÌxbZ[WÌêÌñ\¦ððµÜ·B
#define _AFX_ALL_WARNINGS
#pragma warning(disable: 4996)

#include <afxwin.h>         // MFC ÌRA¨æÑWR|[lg
#include <afxext.h>         // MFC Ìg£ª


#ifndef _AFX_NO_OLE_SUPPORT
#include <afxdtctl.h>		// MFC Ì Internet Explorer 4 R Rg[ T|[g
#endif
#ifndef _AFX_NO_AFXCMN_SUPPORT
#include <afxcmn.h>			// MFC Ì Windows R Rg[ T|[g
#endif // _AFX_NO_AFXCMN_SUPPORT


// GL
#include "gl.h"
#include "glu.h"
#include "glext.h"
#include "glsl.h"
#pragma comment(lib,"opengl32.lib")
#pragma comment(lib,"glu32.lib")

// BMGL
#include "bmgl.h"
#include "atlbase.h"

#include <iostream>
#include <fstream>
#include <memory>
#include <list>
#include <math.h>


#define DRAW_TIMER 1
#define VIEW_TIMER 2
#define FEATURE_TIMER 3
