# Supplementary material for: Augmented Endoscopic Images Overlaying Shape Changes in Bone Cutting Procedures
Source: PLoS One. 2016 Sep 1;11(9):e0161815. doi: 10.1371/journal.pone.0161815 (PMC5008631; doi:10.1371/journal.pone.0161815)
Supplement: S1 File — (ZIP) [file pone.0161815.s001.zip › S1 File/Source/Utility/trackball.h]

extern void trackballInit(void);
extern void trackballRegion(int w, int h);
extern void trackballStart(int x, int y);
extern void trackballMotion(int x, int y);
extern void trackballStop(int x, int y);
extern double *trackballRotation(void);
