# Supplementary material for: Augmented Endoscopic Images Overlaying Shape Changes in Bone Cutting Procedures
Source: PLoS One. 2016 Sep 1;11(9):e0161815. doi: 10.1371/journal.pone.0161815 (PMC5008631; doi:10.1371/journal.pone.0161815)
Supplement: S1 File — (ZIP) [file pone.0161815.s001.zip › S1 File/Source/Utility/trackball2.h]

extern void trackballInit2(void);
extern void trackballRegion2(int w, int h);
extern void trackballStart2(int x, int y);
extern void trackballMotion2(int x, int y);
extern void trackballStop2(int x, int y);
extern double *trackballRotation2(void);
